# Supplementary material for: Extraction of polysaccharides from Amaranthus hybridus L. by hot water and analysis of their antioxidant activity
Source: PeerJ. 2019 Jun 13;7:e7149. doi: 10.7717/peerj.7149 (PMC6571129; doi:10.7717/peerj.7149)
Supplement: Supplemental Information 1 [file peerj-07-7149-s001.xls]

## Sheet: Infrared spectrum data
	AHP-H-1	AHP-H-2	AHP-H
T（%）	wavenumber(cm-1)
399.237	66.6619	62.8127	45.1178
401.166	69.3131	64.5526	46.0306
403.095	70.9488	65.9933	46.9704
405.023	71.6582	66.3929	47.1619
406.952	71.9153	66.6166	47.2084
408.881	71.5304	66.6511	47.0388
410.81	71.6685	66.8963	47.1964
412.738	72.1693	67.0951	47.2276
414.667	72.3472	67.0054	46.8077
416.596	70.9626	65.6407	45.859
418.524	68.765	64.082	44.8516
420.453	70.6454	65.8217	45.3142
422.382	71.2912	66.0223	45.5091
424.31	71.0335	66.027	45.7364
426.239	71.8397	67.0799	46.1268
428.168	72.6148	67.7068	46.1248
430.096	72.822	67.7463	46.203
432.025	72.9906	67.9144	46.328
433.954	72.6592	67.705	46.5329
435.882	72.1125	67.3766	46.4405
437.811	72.783	68.0878	46.5079
439.74	73.5365	68.6542	46.7296
441.668	73.1287	68.2568	46.3318
443.597	72.5344	67.7866	45.7982
445.526	72.5733	67.8823	45.9702
447.455	72.7634	68.1033	46.2217
449.383	73.4009	68.6168	46.5449
451.312	73.0852	68.31	46.2705
453.241	72.9678	68.2459	46.0254
455.169	73.3232	68.6069	46.0481
457.098	72.8922	68.2825	45.7253
459.027	73.0151	68.404	45.7178
460.955	73.396	68.5866	46.0027
462.884	73.751	68.8561	46.2068
464.813	74.0186	69.1536	46.3253
466.741	73.35	68.556	46.0342
468.67	72.9948	68.2245	45.7699
470.599	73.2899	68.5646	45.6661
472.527	73.2572	68.5964	45.4288
474.456	73.8192	69.0802	45.5943
476.385	74.1404	69.31	45.6932
478.313	74.3794	69.5403	45.6032
480.242	74.4378	69.6056	45.5463
482.171	74.3843	69.5957	45.3858
484.099	74.2037	69.4749	45.1099
486.028	74.0894	69.3888	44.9389
487.957	74.5024	69.8022	44.9357
489.886	74.4138	69.7064	44.5683
491.814	74.0575	69.3339	44.2389
493.743	74.3552	69.6293	44.1253
495.672	74.7537	69.9866	44.1331
497.6	74.834	70.0757	44.0476
499.529	74.6184	69.8786	43.8552
501.458	73.9355	69.2573	43.5541
503.386	74.1138	69.4203	43.6139
505.315	74.5392	69.8246	43.7327
507.244	74.5928	69.8683	43.7171
509.172	74.5039	69.7819	43.6548
511.101	74.4925	69.756	43.7221
513.03	74.6469	69.9021	43.7638
514.958	74.2298	69.5294	43.6138
516.887	73.5901	68.9718	43.3254
518.816	73.6611	69.0722	43.2971
520.744	74.2815	69.6657	43.5245
522.673	74.7371	70.0367	43.7648
524.602	74.4758	69.7869	43.6682
526.531	74.261	69.6248	43.5695
528.459	74.6002	69.9404	43.7929
530.388	74.689	69.9748	43.9559
532.317	74.7021	69.9376	44.0106
534.245	74.8672	70.0598	43.5041
536.174	74.8584	70.0145	43.1165
538.103	74.488	69.8619	43.7338
540.031	74.4906	69.8334	43.9725
541.96	74.7263	69.8719	44.03
543.889	74.6546	69.9424	44.0345
545.817	74.4301	69.9441	44.0504
547.746	74.3309	69.9905	44.1115
549.675	74.4127	70.0345	44.2999
551.603	74.6744	70.2367	44.4417
553.532	74.8243	70.3993	44.5627
555.461	74.7537	70.424	44.641
557.389	74.7293	70.4293	44.7763
559.318	74.7479	70.4456	44.9009
561.247	74.813	70.4744	45.0455
563.175	74.7922	70.4568	45.0498
565.104	74.7597	70.4139	45.0766
567.033	74.6235	70.2963	45.0733
568.962	74.5182	70.1978	45.067
570.89	74.6019	70.2631	45.0028
572.819	74.7487	70.3825	45.0386
574.748	74.5531	70.2343	44.8556
576.676	74.4143	70.1402	44.7135
578.605	74.5383	70.2302	44.7147
580.534	74.4324	70.1059	44.6614
582.462	74.4788	70.1621	44.6346
584.391	74.4441	70.1174	44.5706
586.32	74.5811	70.2522	44.5342
588.248	74.7316	70.3918	44.5754
590.177	74.4967	70.1697	44.3765
592.106	74.297	70.0097	44.1783
594.034	74.529	70.2662	44.2146
595.963	74.633	70.3663	44.2612
597.892	74.5715	70.3159	44.1998
599.82	74.4726	70.2239	44.0831
601.749	74.5996	70.3625	44.1243
603.678	74.7265	70.4854	44.1695
605.607	74.7457	70.5195	44.1591
607.535	74.8208	70.6024	44.1624
609.464	74.8277	70.6267	44.1482
611.393	74.8381	70.6403	44.1281
613.321	74.8174	70.6482	44.0842
615.25	74.3804	70.3053	44.0237
617.179	73.6377	69.7344	43.9378
619.107	74.1467	70.1017	44.0111
621.036	74.7644	70.5657	44.076
622.965	74.807	70.5925	44.0887
624.893	74.6332	70.4437	44.0512
626.822	74.6191	70.4318	44.108
628.751	74.6741	70.452	44.1618
630.679	74.5801	70.3236	44.172
632.608	74.3085	70.0755	44.1295
634.537	73.6159	69.8124	44.0933
636.465	73.5321	69.6803	44.135
638.394	73.4484	69.5349	44.1693
640.323	73.3647	69.3488	44.1889
642.252	73.281	69.264	44.2688
644.18	73.1972	69.0944	44.3284
646.109	73.1135	68.7999	44.3975
648.038	72.2433	68.378	44.476
649.966	72.2098	68.3518	44.534
651.895	72.1763	68.7235	44.6499
653.824	72.0529	68.8079	44.7688
655.752	72.0361	68.8923	44.8267
657.681	72.0194	68.9768	44.8008
659.61	72.0026	69.0612	44.7814
661.538	71.9859	69.1456	44.8096
663.467	71.9691	69.2613	44.8642
665.396	71.9419	69.2613	45.0271
667.324	71.9084	69.2613	44.4325
669.253	71.8749	69.2613	43.7108
671.182	71.8329	69.2613	44.6072
673.11	71.7827	69.2613	45.0092
675.039	71.7325	69.2613	45.1569
676.968	71.6822	69.2613	45.2191
678.896	71.632	69.2613	45.2644
680.825	71.5817	69.2613	45.2757
682.754	71.5315	69.2613	45.3456
684.683	71.759	68.9597	45.365
686.611	71.8622	69.0425	45.3827
688.54	71.8687	68.9927	45.3193
690.469	72.3349	69.3363	45.3848
692.397	72.846	69.7315	45.4132
694.326	73.2392	70.0278	45.4942
696.255	73.4807	70.2079	45.5047
698.183	73.7811	70.5131	45.5893
700.112	74.1106	70.8455	45.684
702.041	74.4453	71.1327	45.8106
703.969	74.5956	71.2144	45.846
705.898	74.8513	71.4327	45.9901
707.827	75.0388	71.6345	46.1557
709.755	75.166	71.804	46.3288
711.684	75.1795	71.8424	46.4474
713.613	75.2082	71.8803	46.592
715.541	75.3041	71.9595	46.7397
717.47	75.0944	71.7656	46.894
719.399	74.2194	71.1114	46.8966
721.328	74.3796	71.3221	47.09
723.256	75.2481	72.0474	47.3977
725.185	75.4758	72.2423	47.6756
727.114	75.5726	72.34	47.8696
729.042	75.5979	72.4355	48.099
730.971	75.6671	72.5313	48.2948
732.9	75.7397	72.5938	48.5277
734.828	75.7942	72.6194	48.6915
736.757	75.8109	72.6459	48.8756
738.686	75.7867	72.6477	48.9446
740.614	75.7287	72.6331	49.0589
742.543	75.7656	72.6633	49.134
744.472	75.7981	72.7003	49.2474
746.4	75.8828	72.7991	49.2862
748.329	75.9289	72.8502	49.3478
750.258	75.9263	72.8514	49.3486
752.186	75.9116	72.8281	49.4058
754.115	75.9335	72.8081	49.3737
756.044	75.9714	72.818	49.3569
757.972	75.9754	72.8176	49.2936
759.901	75.9141	72.7621	49.3377
761.83	75.8686	72.7162	49.3068
763.759	75.8871	72.7231	49.3549
765.687	75.8972	72.7205	49.3595
767.616	75.8457	72.672	49.4549
769.545	75.8057	72.6143	49.4741
771.473	75.8184	72.5784	49.5841
773.402	75.8118	72.5431	49.6558
775.331	75.7666	72.4769	49.8333
777.259	75.7498	72.435	49.9177
779.188	75.7537	72.4592	50.0822
781.117	75.7438	72.5369	50.1986
783.045	75.6911	72.6126	50.395
784.974	75.6416	72.6766	50.5385
786.903	75.6084	72.7513	50.734
788.831	75.5675	72.8252	50.8605
790.76	75.4598	72.8613	51.0359
792.689	75.3484	72.8689	51.116
794.617	75.2782	72.8758	51.2381
796.546	75.2381	72.9021	51.2616
798.475	75.172	72.9074	51.2842
800.404	75.1281	72.9346	51.2337
802.332	75.0924	72.9342	51.2337
804.261	75.114	72.9447	51.1367
806.19	75.1712	72.9783	51.0843
808.118	75.2073	73.0107	50.9869
810.047	75.2485	73.0451	50.9357
811.976	75.3005	73.086	50.8241
813.904	75.3509	73.1209	50.7866
815.833	75.4155	73.1519	50.6822
817.762	75.4696	73.1947	50.6034
819.69	75.5156	73.2137	50.4747
821.619	75.5796	73.2596	50.439
823.548	75.6451	73.329	50.3322
825.476	75.7162	73.4278	50.2995
827.405	75.7785	73.5112	50.2527
829.334	75.8333	73.5573	50.2983
831.262	75.8456	73.5346	50.3367
833.191	75.8278	73.469	50.5215
835.12	75.794	73.3577	50.8045
837.049	75.8005	73.2941	51.2673
838.977	75.8651	73.3778	51.7543
840.906	75.9604	73.6321	52.2087
842.835	76.0458	73.9213	52.5283
844.763	76.0918	74.1318	52.7931
846.692	76.1246	74.2461	52.9603
848.621	76.1453	74.3007	53.1035
850.549	76.1306	74.322	53.1591
852.478	76.0677	74.251	53.1832
854.407	76.0351	74.1537	53.2314
856.335	76.0158	74.0503	53.3733
858.264	76.0356	74.0255	53.4689
860.193	76.0498	74.1393	53.5509
862.121	76.0472	74.3217	53.5749
864.05	76.0316	74.4823	53.5233
865.979	76.0353	74.5896	53.3573
867.907	76.021	74.6312	53.1034
869.836	75.9695	74.6375	52.7157
871.765	75.8804	74.5746	52.2879
873.693	75.8152	74.4953	51.9714
875.622	75.786	74.4314	51.916
877.551	75.7452	74.3602	51.99
879.48	75.7246	74.2981	52.0596
881.408	75.7319	74.2321	52.0877
883.337	75.723	74.1409	52.0833
885.266	75.6974	74.0332	52.0872
887.194	75.6761	73.9163	52.1001
889.123	75.624	73.7971	52.0994
891.052	75.5671	73.7097	52.098
892.98	75.5416	73.6697	52.1354
894.909	75.5237	73.6575	52.1648
896.838	75.5119	73.6672	52.2246
898.766	75.5116	73.7087	52.2806
900.695	75.5304	73.7859	52.3702
902.624	75.544	73.8497	52.4128
904.552	75.5572	73.8878	52.4533
906.481	75.5417	73.8653	52.4185
908.41	75.5001	73.785	52.3504
910.338	75.4354	73.6555	52.2349
912.267	75.3829	73.5263	52.1542
914.196	75.3236	73.4183	52.0529
916.125	75.2901	73.3827	52.0014
918.053	75.2428	73.3917	51.9434
919.982	75.2158	73.4267	51.9236
921.911	75.1833	73.4478	51.8732
923.839	75.1534	73.4527	51.8543
925.768	75.1104	73.4216	51.816
927.697	75.0695	73.3648	51.772
929.625	75.021	73.2505	51.6652
931.554	74.9677	73.0864	51.5333
933.483	74.895	72.8797	51.3098
935.411	74.8036	72.6509	51.0442
937.34	74.6836	72.393	50.6638
939.269	74.542	72.1015	50.2492
941.197	74.3998	71.7948	49.7412
943.126	74.2916	71.5206	49.2124
945.055	74.1953	71.2795	48.65
946.983	74.0837	71.0677	48.1541
948.912	73.9811	70.8865	47.6665
950.841	73.9233	70.7614	47.3133
952.77	73.8871	70.6867	47.0601
954.698	73.8403	70.6483	46.958
956.627	73.7875	70.6365	46.921
958.556	73.7455	70.6694	46.9748
960.484	73.7221	70.7367	46.9979
962.413	73.69	70.806	47.0153
964.342	73.6418	70.8759	46.9468
966.27	73.6112	70.9675	46.8789
968.199	73.5855	71.0879	46.7815
970.128	73.5503	71.2227	46.6641
972.056	73.4933	71.3224	46.4763
973.985	73.4241	71.3328	46.2657
975.914	73.3287	71.2111	46.0046
977.842	73.2132	70.9858	45.7251
979.771	73.093	70.7363	45.3943
981.7	73.0001	70.5187	45.077
983.628	72.9131	70.3393	44.7622
985.557	72.8228	70.1938	44.4611
987.486	72.7445	70.0808	44.1355
989.414	72.6678	69.9795	43.8074
991.343	72.5736	69.8654	43.4233
993.272	72.4817	69.7319	43.0348
995.201	72.3947	69.5918	42.5826
997.129	72.2947	69.4411	42.0902
999.058	72.1758	69.2454	41.5496
1000.99	72.0412	69.0252	40.9945
1002.92	71.8984	68.7671	40.4212
1004.84	71.7621	68.501	39.8799
1006.77	71.6117	68.2472	39.3764
1008.7	71.4442	68.0161	38.9129
1010.63	71.2795	67.821	38.4979
1012.56	71.1332	67.6577	38.1747
1014.49	71.0008	67.5266	37.9193
1016.42	70.8917	67.4361	37.7558
1018.34	70.7937	67.3898	37.6862
1020.27	70.7234	67.383	37.6952
1022.2	70.6927	67.4134	37.7659
1024.13	70.6809	67.4603	37.8617
1026.06	70.6699	67.515	37.9658
1027.99	70.6714	67.5829	38.1302
1029.92	70.6828	67.6613	38.3866
1031.85	70.7114	67.7527	38.6231
1033.77	70.7378	67.8732	38.8249
1035.7	70.7573	68.0157	38.9683
1037.63	70.7773	68.141	39.0525
1039.56	70.8034	68.2455	39.0094
1041.49	70.7992	68.2821	38.8378
1043.42	70.778	68.2644	38.5568
1045.35	70.7589	68.2192	38.253
1047.27	70.7589	68.2129	38.0039
1049.2	70.7531	68.2491	37.8775
1051.13	70.7425	68.3172	37.8356
1053.06	70.7319	68.3812	37.8625
1054.99	70.7217	68.4231	37.9168
1056.92	70.7161	68.448	37.9674
1058.85	70.7024	68.4643	38.0063
1060.78	70.6955	68.4772	38.0105
1062.7	70.6724	68.466	37.8968
1064.63	70.6127	68.3841	37.7094
1066.56	70.5327	68.2413	37.5115
1068.49	70.462	68.0883	37.4007
1070.42	70.395	67.9504	37.27
1072.35	70.3312	67.8559	37.1734
1074.28	70.285	67.8017	37.1119
1076.21	70.2539	67.7708	37.1293
1078.13	70.2175	67.7331	37.1703
1080.06	70.1849	67.6867	37.2912
1081.99	70.1566	67.6303	37.4216
1083.92	70.1139	67.5417	37.581
1085.85	70.064	67.4279	37.7147
1087.78	69.9985	67.2939	37.8419
1089.71	69.9386	67.1624	37.9232
1091.63	69.883	67.0434	37.9895
1093.56	69.8288	66.9528	37.9827
1095.49	69.7625	66.8604	37.9723
1097.42	69.7242	66.7906	37.9462
1099.35	69.7059	66.7452	37.9448
1101.28	69.7084	66.7428	37.9625
1103.21	69.7235	66.7752	38.0358
1105.14	69.7572	66.841	38.1274
1107.06	69.8152	66.942	38.2669
1108.99	69.8868	67.0765	38.4202
1110.92	69.9436	67.1916	38.6066
1112.85	69.9823	67.2981	38.7816
1114.78	70.0077	67.3877	38.9558
1116.71	70.0274	67.4759	39.1039
1118.64	70.0455	67.5685	39.2531
1120.56	70.069	67.6803	39.3719
1122.49	70.1412	67.832	39.5271
1124.42	70.2512	68.0232	39.7106
1126.35	70.3728	68.2041	39.9207
1128.28	70.4764	68.3448	40.1442
1130.21	70.5542	68.4329	40.3788
1132.14	70.5877	68.4259	40.5587
1134.07	70.5426	68.3132	40.6999
1135.99	70.4764	68.1732	40.7841
1137.92	70.416	68.0424	40.8417
1139.85	70.3627	67.9338	40.857
1141.78	70.3211	67.8606	40.8528
1143.71	70.2702	67.7925	40.8143
1145.64	70.1933	67.6985	40.7718
1147.57	70.1394	67.6473	40.7489
1149.5	70.1187	67.6554	40.7803
1151.42	70.1321	67.7138	40.8554
1153.35	70.1493	67.7745	40.9401
1155.28	70.1566	67.8362	41.0495
1157.21	70.1325	67.8776	41.2166
1159.14	70.0925	67.9199	41.4199
1161.07	70.0607	67.9689	41.6717
1163	70.0274	68.0341	41.9748
1164.92	70.0233	68.1114	42.3474
1166.85	70.0285	68.2019	42.7545
1168.78	70.0423	68.2985	43.1665
1170.71	70.0535	68.3934	43.6231
1172.64	70.0627	68.4739	44.0795
1174.57	70.082	68.5729	44.5274
1176.5	70.1604	68.7169	44.9939
1178.43	70.2258	68.8431	45.4451
1180.35	70.3312	69.0206	45.8604
1182.28	70.4216	69.1745	46.2418
1184.21	70.4316	69.2276	46.5495
1186.14	70.4428	69.2827	46.814
1188.07	70.4951	69.3846	47.0481
1190	70.567	69.509	47.2805
1191.93	70.6098	69.6001	47.4368
1193.85	70.6646	69.7011	47.5432
1195.78	70.7075	69.7862	47.6157
1197.71	70.7498	69.8772	47.6502
1199.64	70.7651	69.9611	47.6151
1201.57	70.811	70.0584	47.5807
1203.5	70.8307	70.0905	47.5053
1205.43	70.8431	70.1295	47.3995
1207.36	70.8452	70.1538	47.282
1209.28	70.8323	70.1579	47.1748
1211.21	70.7696	70.0932	47.0132
1213.14	70.7602	70.068	46.8031
1215.07	70.7959	70.0655	46.5529
1217	70.75	70.0018	46.2534
1218.93	70.6848	69.9076	45.9173
1220.86	70.619	69.8148	45.5857
1222.79	70.5443	69.6978	45.2452
1224.71	70.441	69.5614	44.8873
1226.64	70.4024	69.4824	44.5779
1228.57	70.389	69.4287	44.3206
1230.5	70.3487	69.3518	44.0817
1232.43	70.2966	69.291	43.8782
1234.36	70.2577	69.2436	43.7333
1236.29	70.2015	69.1771	43.6258
1238.21	70.1469	69.1117	43.5261
1240.14	70.1017	69.0555	43.4468
1242.07	70.0553	68.9969	43.406
1244	69.9996	68.9522	43.4055
1245.93	69.9874	68.9531	43.4393
1247.86	69.9542	68.9343	43.4736
1249.79	69.8956	68.8868	43.5257
1251.72	69.8262	68.8277	43.5938
1253.64	69.7145	68.7326	43.6716
1255.57	69.5473	68.6118	43.7737
1257.5	69.3178	68.4635	43.8715
1259.43	69.0768	68.3346	43.9256
1261.36	69.0042	68.3474	44.0284
1263.29	69.1324	68.4839	44.1656
1265.22	69.2489	68.5678	44.2234
1267.14	69.3908	68.6781	44.2646
1269.07	69.4791	68.7453	44.2977
1271	69.5466	68.8257	44.3425
1272.93	69.6835	68.9587	44.4217
1274.86	69.8003	69.0539	44.4889
1276.79	69.8208	69.059	44.5057
1278.72	69.7929	69.0219	44.4959
1280.65	69.7747	68.9902	44.4877
1282.57	69.8282	69.0206	44.5136
1284.5	69.8178	68.9648	44.5386
1286.43	69.6508	68.758	44.5134
1288.36	69.545	68.612	44.5025
1290.29	69.6646	68.6734	44.5645
1292.22	69.729	68.6844	44.6034
1294.15	69.7216	68.6294	44.587
1296.08	69.6034	68.4763	44.5012
1298	69.607	68.4641	44.4159
1299.93	69.6149	68.444	44.3312
1301.86	69.5783	68.3886	44.1886
1303.79	69.5225	68.3087	44.0385
1305.72	69.4508	68.2128	43.8739
1307.65	69.3315	68.0764	43.6837
1309.58	69.2801	67.9976	43.518
1311.5	68.9994	67.6539	43.2799
1313.43	68.7202	67.3645	42.9763
1315.36	68.7245	67.3286	42.808
1317.29	68.6064	67.1794	42.5381
1319.22	68.5775	67.1599	42.2597
1321.15	68.834	67.3651	42.1657
1323.08	69.018	67.4646	42.1213
1325.01	69.0549	67.4732	42.0214
1326.93	69.0433	67.4289	41.9619
1328.86	68.9793	67.3503	41.8941
1330.79	68.9462	67.3108	41.7974
1332.72	68.9402	67.2886	41.7139
1334.65	68.6897	66.9937	41.6726
1336.58	68.0122	66.2862	41.5528
1338.51	67.0745	65.4116	41.3932
1340.43	67.3252	65.8339	41.8467
1342.36	68.4059	66.9021	42.8408
1344.29	68.6973	67.2023	43.3973
1346.22	68.6656	67.2401	43.6699
1348.15	68.6009	67.2455	43.8104
1350.08	68.5226	67.2395	43.8812
1352.01	68.445	67.1941	43.9259
1353.94	68.2239	66.9999	43.856
1355.86	68.0959	66.909	43.7618
1357.79	68.0351	66.8355	43.7063
1359.72	67.7028	66.4875	43.4665
1361.65	66.9382	65.8278	42.8447
1363.58	66.8891	65.9932	42.4669
1365.51	67.5018	66.5477	42.7057
1367.44	67.376	66.4176	42.493
1369.37	67.069	66.1896	42.1268
1371.29	66.9643	66.0382	42.0132
1373.22	66.4244	65.5705	41.5944
1375.15	66.0701	65.4426	41.3119
1377.08	65.9956	65.2872	41.5438
1379.01	65.6908	64.9865	41.5995
1380.94	65.4874	64.7992	41.7744
1382.87	65.0735	64.401	41.9272
1384.79	64.4116	63.6843	41.9453
1386.72	63.3679	62.7453	41.4901
1388.65	62.9109	62.3828	41.4188
1390.58	62.6104	61.9782	41.703
1392.51	61.8609	61.1571	41.6817
1394.44	60.3661	59.8551	41.0735
1396.37	59.2012	58.8066	40.8358
1398.3	58.8424	58.4404	40.8459
1400.22	58.9222	58.5439	40.8342
1402.15	59.3225	58.7061	41.1201
1404.08	59.5225	58.8133	40.862
1406.01	60.1805	59.3977	40.6955
1407.94	61.0425	60.0334	40.8912
1409.87	61.5799	60.4011	40.8559
1411.8	62.1684	60.8895	40.8054
1413.72	62.812	61.3848	40.9212
1415.65	62.8248	61.2466	40.8489
1417.58	62.7164	61.1426	40.5385
1419.51	63.2368	61.9658	40.2186
1421.44	64.0198	62.5416	40.7968
1423.37	64.1829	62.5777	40.9695
1425.3	64.4365	62.8644	41.06
1427.23	64.8452	63.1342	41.4497
1429.15	64.8147	63.2233	41.3243
1431.08	64.7307	63.2427	41.2393
1433.01	64.7415	63.1834	41.453
1434.94	64.8012	63.1796	41.5352
1436.87	64.5402	63.3784	40.9189
1438.8	65.0195	63.8563	41.3181
1440.73	65.3579	64.0549	41.7588
1442.66	65.4219	64.1469	41.8549
1444.58	65.4003	64.1399	41.9593
1446.51	65.2787	64.0775	41.9376
1448.44	65.0658	64.0975	41.7881
1450.37	65.1327	64.1298	42.1039
1452.3	64.9395	63.9367	42.2579
1454.23	64.8228	63.7542	42.5068
1456.16	64.4214	63.6892	42.0468
1458.08	64.2025	64.1945	41.4626
1460.01	64.83	64.4731	42.4959
1461.94	65.4683	64.7617	43.4954
1463.87	65.5845	64.9968	43.6485
1465.8	65.2367	64.9582	43.4797
1467.73	65.3741	64.9117	44.0553
1469.66	65.7593	65.0564	44.7082
1471.59	65.6547	65.0894	44.5946
1473.51	65.344	65.1171	44.3198
1475.44	65.7746	65.3496	44.9627
1477.37	66.3339	65.8326	45.5835
1479.3	66.7836	66.1153	46.2174
1481.23	66.7599	66.1539	46.2673
1483.16	66.9366	66.3374	46.5049
1485.09	66.9629	66.3082	46.6856
1487.01	66.5554	66.0476	46.3654
1488.94	65.7772	65.5497	45.5966
1490.87	65.9775	66.043	45.4195
1492.8	66.8801	66.6559	46.2921
1494.73	67.2032	66.8238	46.5859
1496.66	66.9177	66.9319	45.8694
1498.59	66.6533	66.8493	45.5057
1500.52	66.3976	66.4724	45.5073
1502.44	66.6731	66.5676	45.889
1504.37	67.4366	67.1731	46.3138
1506.3	65.7266	66.1516	44.228
1508.23	63.2031	64.1212	42.4789
1510.16	64.3521	64.7765	43.6364
1512.09	65.2416	65.5038	44.1632
1514.02	65.4444	65.5603	44.3259
1515.94	65.0749	65.324	43.8282
1517.87	65.2319	65.7321	43.6043
1519.8	65.6974	65.98	43.9324
1521.73	65.3462	66.23	43.0499
1523.66	65.2498	65.8961	43.2843
1525.59	64.9332	65.3971	43.2581
1527.52	64.9295	65.4121	43.1175
1529.45	65.288	65.5795	43.4868
1531.37	65.4225	65.4715	43.7089
1533.3	64.9895	65.4325	42.9322
1535.23	64.862	65.2575	42.9571
1537.16	65.7512	65.7282	43.8316
1539.09	66.3996	66.8025	43.2762
1541.02	65.0249	66.2464	41.7018
1542.95	63.8565	64.49	41.6166
1544.88	63.6052	63.9638	41.6574
1546.8	64.4395	64.4413	42.3284
1548.73	64.3924	64.1669	42.3683
1550.66	64.1307	63.9607	41.9882
1552.59	64.7228	64.3524	42.34
1554.52	64.7105	64.3649	42.0451
1556.45	65.4082	64.8193	42.504
1558.38	65.7801	65.7146	41.398
1560.3	64.3483	64.6063	40.0788
1562.23	64.9637	64.3185	41.3421
1564.16	65.2255	64.2893	41.5616
1566.09	65.1365	64.0529	41.3749
1568.02	65.4644	64.1958	41.4083
1569.95	65.1212	64.1391	40.4886
1571.88	64.9839	63.696	40.5703
1573.81	65.517	63.8652	40.9793
1575.73	65.5711	64.2021	40.2408
1577.66	64.7439	63.4802	39.3964
1579.59	64.8419	63.1313	39.7167
1581.52	64.8442	62.9491	39.5664
1583.45	64.7849	62.8125	39.3263
1585.38	64.7366	62.7152	39.0347
1587.31	64.7066	62.6027	38.7792
1589.23	64.5828	62.4364	38.4027
1591.16	64.5277	62.3309	38.1244
1593.09	64.501	62.2604	37.7985
1595.02	64.3664	62.1413	37.4476
1596.95	64.2682	62.0107	37.1586
1598.88	64.2804	61.9384	36.9982
1600.81	64.1244	61.7801	36.6576
1602.74	63.9456	61.6274	36.3409
1604.66	63.841	61.4918	36.0781
1606.59	63.754	61.3748	35.8557
1608.52	63.569	61.2727	35.4459
1610.45	63.4168	61.1282	35.1937
1612.38	63.3496	60.9782	35.0808
1614.31	63.7128	61.2095	35.1976
1616.24	63.6948	61.5845	34.4997
1618.17	62.785	60.8866	33.8746
1620.09	62.6887	60.4342	34.1644
1622.02	62.8	60.5604	34.0852
1623.95	62.3758	60.4765	33.5139
1625.88	62.3598	60.3178	33.6736
1627.81	62.2778	60.318	33.535
1629.74	61.9666	60.0352	33.466
1631.67	62.0621	59.9587	33.7218
1633.59	62.5188	60.3201	33.9788
1635.52	62.3081	60.7726	33.1033
1637.45	61.4528	60.1587	32.706
1639.38	61.5084	59.8597	33.1502
1641.31	61.5353	59.8134	33.293
1643.24	61.7864	59.9801	33.5016
1645.17	62.1563	60.4576	33.4921
1647.1	61.6114	60.7144	32.5651
1649.02	61.5736	60.5005	33.0288
1650.95	62.5728	60.9212	34.0654
1652.88	62.3907	61.5849	33.0314
1654.81	61.1442	60.6786	32.5166
1656.74	61.6246	60.5603	33.5224
1658.67	61.9961	60.712	33.9803
1660.6	62.3504	61.0264	34.1855
1662.52	62.5149	61.4873	33.9405
1664.45	62.4478	61.4371	34.0323
1666.38	62.7384	61.4079	34.5477
1668.31	62.9164	61.7358	34.5116
1670.24	62.773	62.0673	34.1681
1672.17	62.9027	61.979	34.6904
1674.1	63.2853	62.1836	35.1106
1676.03	62.9121	62.1229	34.9164
1677.95	62.8781	61.8251	35.4402
1679.88	62.5208	61.4397	35.6198
1681.81	63.0196	61.8281	36.1556
1683.74	63.3668	62.8069	35.7229
1685.67	62.886	62.5841	35.6387
1687.6	62.9637	62.1362	36.4764
1689.53	63.1522	62.3168	36.8354
1691.46	63.5852	62.6626	37.4035
1693.38	64.1119	62.895	38.1076
1695.31	64.0243	63.1235	37.8118
1697.24	63.6541	63.0526	37.7269
1699.17	64.1401	63.3391	38.2873
1701.1	63.2531	62.948	37.7066
1703.03	63.6301	62.813	38.762
1704.96	63.9516	63.1307	39.0848
1706.88	63.8468	63.1163	39.2145
1708.81	63.8914	62.924	39.696
1710.74	63.8809	62.8053	40.0197
1712.67	63.8653	62.6689	40.2666
1714.6	63.6351	62.5349	40.1392
1716.53	63.6668	62.8484	39.8369
1718.46	63.5564	63.132	39.4322
1720.39	63.8546	62.9879	40.2182
1722.31	63.9907	62.8741	40.656
1724.24	63.9727	62.9194	40.665
1726.17	64.1505	63.0265	40.9008
1728.1	63.9482	62.7736	40.8833
1730.03	63.3948	62.3511	40.5896
1731.96	63.5046	62.4036	40.7395
1733.89	63.1769	62.6934	39.8982
1735.81	63.0555	62.672	39.9606
1737.74	63.5766	62.7673	40.7687
1739.67	63.4703	62.936	40.4657
1741.6	63.0553	62.4983	40.3331
1743.53	62.5793	61.996	40.1688
1745.46	62.8736	62.2213	40.4264
1747.39	63.0884	62.4521	40.5223
1749.32	62.9606	62.4023	40.4476
1751.24	63.0989	62.6406	40.5473
1753.17	63.9892	63.3239	41.5015
1755.1	64.6006	63.661	42.2903
1757.03	64.41	63.6207	42.3543
1758.96	64.7772	63.8601	43.0166
1760.89	65.0752	64.1702	43.3878
1762.82	65.0346	64.3555	43.538
1764.75	65.3487	64.444	44.3553
1766.67	65.2189	64.2117	44.6862
1768.6	65.0885	64.2264	44.8534
1770.53	65.8897	65.0664	45.4793
1772.46	65.7004	65.3713	45.1651
1774.39	65.3117	64.854	45.5122
1776.32	65.3272	64.6681	46.1339
1778.25	65.4307	64.6518	46.6236
1780.17	65.2925	64.6563	46.6583
1782.1	65.3363	64.7467	46.9373
1784.03	65.3309	64.694	47.2216
1785.96	65.3501	64.8199	47.3802
1787.89	65.5795	64.9398	47.8988
1789.82	65.5049	64.8047	48.1005
1791.75	65.2846	64.9616	47.6977
1793.68	65.116	64.968	47.6814
1795.6	65.0781	64.7244	48.1885
1797.53	65.4129	65.0207	48.6307
1799.46	65.4459	65.104	48.7212
1801.39	64.8672	64.6741	48.454
1803.32	65.225	65.0007	48.9216
1805.25	65.5811	65.298	49.3811
1807.18	65.505	65.1992	49.5605
1809.1	65.4909	65.251	49.607
1811.03	65.3184	65.2034	49.524
1812.96	65.3606	65.2708	49.7511
1814.89	65.6266	65.4356	50.1668
1816.82	65.4646	65.3188	50.1758
1818.75	65.5373	65.4278	50.3562
1820.68	65.5646	65.4676	50.5318
1822.61	65.5103	65.3559	50.7043
1824.53	65.2553	65.2659	50.4231
1826.46	65.3519	65.4086	50.5939
1828.39	65.6783	65.6863	50.9055
1830.32	65.3127	65.6351	50.4371
1832.25	65.3097	65.4854	50.844
1834.18	65.4688	65.5181	51.267
1836.11	65.425	65.5308	51.2987
1838.04	65.3677	65.5452	51.3343
1839.96	65.3962	65.5173	51.6058
1841.89	65.3554	65.3547	51.8118
1843.82	65.0023	65.304	51.2366
1845.75	64.726	65.1645	51.0508
1847.68	64.915	65.2089	51.5071
1849.61	65.2272	65.5126	51.8499
1851.54	65.4684	65.7173	52.1663
1853.46	65.462	65.7321	52.2473
1855.39	65.4526	65.7241	52.3507
1857.32	65.3084	65.6107	52.3504
1859.25	65.1858	65.5113	52.3833
1861.18	65.1502	65.5143	52.4465
1863.11	65.2447	65.6041	52.6232
1865.04	65.269	65.589	52.7613
1866.97	65.0807	65.465	52.6036
1868.89	64.5885	65.279	52.0327
1870.82	64.7443	65.3945	52.3396
1872.75	65.173	65.6612	52.9208
1874.68	65.2654	65.7455	53.1005
1876.61	65.2137	65.7113	53.1522
1878.54	65.1308	65.6483	53.1811
1880.47	65.1335	65.6747	53.2594
1882.39	65.1732	65.7137	53.3602
1884.32	65.0791	65.654	53.3528
1886.25	65.0736	65.6319	53.4916
1888.18	65.0002	65.5604	53.4616
1890.11	64.7562	65.4944	53.1739
1892.04	64.9151	65.5744	53.4961
1893.97	64.8741	65.5081	53.5773
1895.9	64.7912	65.511	53.5278
1897.82	64.9168	65.6168	53.7317
1899.75	64.9595	65.6374	53.849
1901.68	64.9134	65.6007	53.8756
1903.61	64.9185	65.6181	53.9273
1905.54	64.8601	65.5657	53.9591
1907.47	64.7004	65.4093	53.8994
1909.4	64.5556	65.3488	53.7582
1911.33	64.6694	65.4855	53.8803
1913.25	64.771	65.5413	54.0774
1915.18	64.8042	65.5118	54.2238
1917.11	64.6303	65.4241	53.9978
1919.04	64.4293	65.3474	53.7976
1920.97	64.4132	65.192	54.0235
1922.9	64.1528	65.0489	53.8014
1924.83	64.4552	65.3708	54.0895
1926.75	64.6574	65.5172	54.3757
1928.68	64.6559	65.5164	54.4693
1930.61	64.606	65.4804	54.52
1932.54	64.5489	65.4316	54.5688
1934.47	64.5427	65.4426	54.6174
1936.4	64.5568	65.4596	54.7033
1938.33	64.5136	65.4156	54.7672
1940.26	64.3882	65.239	54.8031
1942.18	64.0313	65.0037	54.4287
1944.11	64.1333	65.1766	54.4992
1946.04	64.3353	65.329	54.7928
1947.97	64.3806	65.3594	54.9083
1949.9	64.4033	65.3646	54.9869
1951.83	64.3824	65.3524	55.0222
1953.76	64.3093	65.2824	55.0266
1955.68	64.2518	65.2541	55.03
1957.61	64.2981	65.2972	55.1288
1959.54	64.2973	65.3155	55.1707
1961.47	64.2381	65.2677	55.1871
1963.4	64.2231	65.2339	55.2639
1965.33	64.0525	65.0319	55.2078
1967.26	63.8457	64.9085	55.0159
1969.19	64.0385	65.1085	55.2074
1971.11	64.1755	65.2116	55.4034
1973.04	64.1627	65.2017	55.4436
1974.97	64.1362	65.1841	55.4799
1976.9	64.1118	65.1663	55.5148
1978.83	64.0849	65.1439	55.5546
1980.76	64.0684	65.1261	55.592
1982.69	64.0412	65.1018	55.6266
1984.62	64.006	65.0661	55.6582
1986.54	63.8804	64.9331	55.6301
1988.47	63.7508	64.8142	55.5943
1990.4	63.6684	64.7186	55.5687
1992.33	63.4943	64.6293	55.3784
1994.26	63.7174	64.8533	55.6126
1996.19	63.8668	64.9567	55.815
1998.12	63.8403	64.9355	55.8288
2000.04	63.8185	64.9151	55.858
2001.97	63.807	64.9057	55.8958
2003.9	63.7803	64.8753	55.9101
2005.83	63.7325	64.8355	55.9303
2007.76	63.6782	64.7892	55.9348
2009.69	63.674	64.7942	55.9702
2011.62	63.6651	64.7837	56.0056
2013.55	63.629	64.7303	56.037
2015.47	63.4379	64.5269	55.9408
2017.4	63.2475	64.3931	55.7945
2019.33	63.3831	64.5329	55.9198
2021.26	63.4875	64.6162	56.0468
2023.19	63.4608	64.5913	56.0658
2025.12	63.4514	64.5895	56.0804
2027.05	63.4407	64.5728	56.0896
2028.97	63.4311	64.5627	56.1118
2030.9	63.4056	64.5333	56.1387
2032.83	63.3636	64.4952	56.1512
2034.76	63.3298	64.461	56.1668
2036.69	63.2968	64.4349	56.1642
2038.62	63.2403	64.3654	56.1491
2040.55	63.1064	64.2326	56.0778
2042.48	63.0964	64.2427	56.0879
2044.4	63.1675	64.3123	56.1691
2046.33	63.1619	64.3047	56.201
2048.26	63.1478	64.2966	56.2356
2050.19	63.1275	64.28	56.2559
2052.12	63.0973	64.2551	56.2571
2054.05	63.067	64.2258	56.2712
2055.98	63.0412	64.2047	56.2893
2057.9	63.0111	64.1751	56.2973
2059.83	62.9669	64.1371	56.3052
2061.76	62.924	64.0849	56.318
2063.69	62.7939	63.9414	56.2621
2065.62	62.7144	63.8911	56.1952
2067.55	62.8288	64.0064	56.3009
2069.48	62.8509	64.0223	56.3615
2071.41	62.8242	63.9985	56.3855
2073.33	62.7866	63.9574	56.3821
2075.26	62.7554	63.9234	56.3909
2077.19	62.7101	63.8781	56.4002
2079.12	62.6975	63.868	56.4095
2081.05	62.6842	63.8533	56.4145
2082.98	62.6649	63.8326	56.4372
2084.91	62.6321	63.792	56.4554
2086.84	62.5829	63.7354	56.4626
2088.76	62.5066	63.6534	56.434
2090.69	62.4748	63.6336	56.4192
2092.62	62.5144	63.668	56.4631
2094.55	62.508	63.6584	56.4854
2096.48	62.4883	63.6362	56.4927
2098.41	62.4622	63.6103	56.4949
2100.34	62.4378	63.5865	56.5069
2102.26	62.4158	63.5634	56.5251
2104.19	62.3888	63.5416	56.5424
2106.12	62.3595	63.5172	56.5439
2108.05	62.3345	63.49	56.5357
2109.98	62.3128	63.4708	56.5548
2111.91	62.274	63.4305	56.5589
2113.84	62.2179	63.3803	56.5543
2115.77	62.2436	63.3643	56.565
2117.69	62.226	63.377	56.597
2119.62	62.2085	63.3524	56.6009
2121.55	62.191	63.3291	56.6099
2123.48	62.1735	63.3022	56.6172
2125.41	62.1559	63.2874	56.6171
2127.34	62.1384	63.2618	56.6133
2129.27	62.117	63.2414	56.633
2131.19	62.0954	63.2137	56.6417
2133.12	62.0739	63.1886	56.6577
2135.05	62.0523	63.1399	56.6515
2136.98	62.0307	63.1188	56.648
2138.91	62.0091	63.1178	56.6553
2140.84	61.9876	63.1065	56.6737
2142.77	61.966	63.0881	56.6924
2144.7	61.9444	63.0656	56.6941
2146.62	61.9229	63.0455	56.7003
2148.55	61.9013	63.0246	56.7097
2150.48	61.8797	62.9977	56.7072
2152.41	61.8582	62.9717	56.7091
2154.34	61.8366	62.9445	56.7082
2156.27	61.815	62.915	56.7007
2158.2	61.7934	62.886	56.7052
2160.13	61.7719	62.8556	56.7154
2162.05	61.7503	62.8306	56.7166
2163.98	61.7287	62.8206	56.7304
2165.91	61.7072	62.7798	56.7413
2167.84	61.6856	62.6621	56.7392
2169.77	61.664	62.5652	56.7152
2171.7	61.6424	62.6373	56.7356
2173.63	61.6209	62.709	56.7731
2175.55	61.5993	62.7182	56.8069
2177.48	61.5777	62.7054	56.8117
2179.41	61.5562	62.6966	56.8124
2181.34	61.5346	62.6803	56.8233
2183.27	61.513	62.6682	56.8349
2185.2	61.4915	62.6471	56.8423
2187.13	61.4699	62.638	56.8636
2189.06	61.4483	62.6313	56.8817
2190.98	61.4267	62.6262	56.8922
2192.91	61.4052	62.6096	56.8898
2194.84	61.3836	62.5965	56.9024
2196.77	61.362	62.5831	56.9093
2198.7	61.3405	62.5719	56.9119
2200.63	61.3189	62.5596	56.9229
2202.56	61.2973	62.5513	56.9504
2204.48	61.2758	62.5387	56.9631
2206.41	61.2542	62.5331	56.9634
2208.34	61.214	62.5256	56.9863
2210.27	61.179	62.5164	57.0052
2212.2	61.1439	62.5041	56.9962
2214.13	61.1529	62.4922	56.9917
2216.06	61.1529	62.4743	56.9999
2217.99	61.1529	62.4647	57.0117
2219.91	61.1529	62.4524	57.0204
2221.84	61.1529	62.4454	57.0263
2223.77	61.1529	62.4336	57.0325
2225.7	61.1529	62.4233	57.0408
2227.63	61.1529	62.41	57.0364
2229.56	61.1529	62.393	57.0299
2231.49	61.0905	62.377	57.0301
2233.42	61.0204	62.3641	57.044
2235.34	60.9503	62.3079	57.0425
2237.27	60.9071	62.291	57.0303
2239.2	60.8721	62.2741	57.0164
2241.13	60.837	62.2572	57.0209
2243.06	60.8084	62.2403	57.0155
2244.99	60.7834	62.2234	57.0103
2246.92	60.7584	62.2066	57.0104
2248.84	60.7333	62.1897	57.0027
2250.77	60.7083	62.1728	56.9847
2252.7	60.6833	62.1559	57.0016
2254.63	60.6582	62.139	57.004
2256.56	60.6332	62.1222	56.9929
2258.49	60.6081	62.1053	56.982
2260.42	60.5831	62.0884	56.9857
2262.35	60.5581	62.0735	56.9782
2264.27	60.533	62.0581	56.9762
2266.2	60.508	62.0428	56.9798
2268.13	60.483	62.0274	56.9684
2270.06	60.4579	62.0121	56.9558
2271.99	60.4329	61.9967	56.954
2273.92	60.4079	61.9814	56.958
2275.85	60.3828	61.966	56.9541
2277.77	60.3578	61.9507	56.924
2279.7	60.3327	61.9353	56.9095
2281.63	60.3077	61.92	56.8983
2283.56	60.2827	61.9047	56.8876
2285.49	60.2576	61.8893	56.8449
2287.42	60.2326	61.874	56.7745
2289.35	60.2076	61.8586	56.7066
2291.28	60.1825	61.8433	56.6281
2293.2	60.1575	61.8279	56.512
2295.13	60.1324	61.8126	56.3902
2297.06	60.1074	61.7972	56.2581
2298.99	60.0824	61.7819	56.1154
2300.92	60.0573	61.7665	55.9664
2302.85	60.0323	61.7512	55.831
2304.78	60.0073	61.7358	55.6552
2306.71	59.9822	61.7205	55.4404
2308.63	59.9572	61.7051	55.237
2310.56	59.9322	61.6898	55.237
2312.49	59.9071	61.6744	55.237
2314.42	59.8821	61.6591	55.237
2316.35	59.857	61.6437	55.237
2318.28	59.832	61.6284	55.237
2320.21	59.807	61.6131	55.237
2322.13	59.7819	61.5977	55.237
2324.06	59.7569	61.5824	55.237
2325.99	59.7319	61.567	55.237
2327.92	59.7139	61.5344	55.237
2329.85	59.6963	61.5006	55.237
2331.78	59.6788	61.4669	55.237
2333.71	59.6613	61.4469	55.237
2335.64	59.6438	61.43	55.237
2337.56	59.6262	61.4131	55.237
2339.49	59.6047	61.3962	55.237
2341.42	59.5813	61.3793	55.237
2343.35	59.5579	61.3625	55.237
2345.28	59.5346	61.3359	55.237
2347.21	59.5112	61.3022	55.237
2349.14	59.4878	61.2684	55.237
2351.06	59.4644	61.2347	55.237
2352.99	59.4411	61.2009	55.237
2354.92	59.4177	61.1671	55.237
2356.85	59.3943	61.1334	55.237
2358.78	59.3555	61.0996	55.237
2360.71	59.3204	61.0658	55.237
2362.64	59.2854	61.0321	55.237
2364.57	59.282	60.9983	55.237
2366.49	59.2732	60.9645	55.237
2368.42	59.2645	60.9308	55.237
2370.35	59.2557	60.897	55.237
2372.28	59.2469	60.8632	55.237
2374.21	59.2382	60.8295	55.237
2376.14	59.2294	60.7957	55.237
2378.07	59.2206	60.762	55.237
2380	59.2119	60.7282	55.237
2381.92	59.2031	60.6944	55.333
2383.85	59.1944	60.6607	55.8054
2385.78	59.1856	60.6269	56.1297
2387.71	59.1706	60.8555	56.2854
2389.64	59.153	61.0886	56.3538
2391.57	59.1355	61.1653	56.3779
2393.5	59.118	61.1719	56.3671
2395.42	59.1005	61.1593	56.3636
2397.35	59.0829	61.1427	56.3607
2399.28	59.0654	61.124	56.3526
2401.21	59.0479	61.0986	56.3309
2403.14	59.0303	61.0781	56.3065
2405.07	58.7768	61.0568	56.2937
2407	58.7433	61.041	56.2743
2408.93	58.7098	61.0199	56.2378
2410.85	58.6763	61.001	56.2193
2412.78	58.6428	60.9788	56.2001
2414.71	58.6093	60.9628	56.1723
2416.64	58.5758	60.9457	56.1711
2418.57	58.5424	60.9216	56.1568
2420.5	58.5089	60.8917	56.1178
2422.43	58.4754	60.8639	56.0831
2424.35	58.4574	60.8381	56.0686
2426.28	58.4397	60.8188	56.0502
2428.21	58.4219	60.7973	56.0279
2430.14	58.4042	60.7704	56.015
2432.07	58.3865	60.7457	55.9952
2434	58.3687	60.7196	55.9695
2435.93	58.351	60.6885	55.9528
2437.86	58.3333	60.6583	55.9254
2439.78	58.3155	60.6294	55.8886
2441.71	58.2978	60.6037	55.8732
2443.64	58.2801	60.5786	55.8577
2445.57	58.2624	60.5574	55.8342
2447.5	58.2446	60.527	55.8124
2449.43	58.2269	60.4969	55.7865
2451.36	58.2092	60.4649	55.7505
2453.29	58.1914	60.4373	55.7368
2455.21	58.1737	60.405	55.7312
2457.14	58.156	60.3733	55.7081
2459.07	58.1382	60.3402	55.6835
2461	58.1205	60.3158	55.6638
2462.93	58.1028	60.2942	55.6462
2464.86	58.0851	60.2673	55.6221
2466.79	58.0673	60.2322	55.5978
2468.71	58.0496	60.1986	55.5781
2470.64	58.0319	60.1662	55.5596
2472.57	58.0141	60.1356	55.548
2474.5	57.9964	60.1045	55.5293
2476.43	57.9787	60.0731	55.5012
2478.36	57.9609	60.0424	55.4775
2480.29	57.9432	60.0066	55.4609
2482.22	57.9255	59.9709	55.4483
2484.14	57.9077	59.935	55.4392
2486.07	57.89	59.9025	55.4209
2488	57.8723	59.8683	55.3974
2489.93	57.8546	59.8284	55.3863
2491.86	57.8368	59.7905	55.3947
2493.79	57.8191	59.75	55.3801
2495.72	57.8014	59.7113	55.366
2497.64	57.7836	59.6765	55.355
2499.57	57.7659	59.6439	55.3359
2501.5	57.7482	59.6072	55.3211
2503.43	57.7304	59.5714	55.323
2505.36	57.7127	59.5341	55.3155
2507.29	57.695	59.4956	55.3058
2509.22	57.6773	59.4551	55.3043
2511.15	57.6595	59.417	55.3077
2513.07	57.6418	59.3765	55.303
2515	57.6241	59.3383	55.3028
2516.93	57.6063	59.3014	55.3052
2518.86	57.5886	59.2666	55.3167
2520.79	57.5709	59.2264	55.3263
2522.72	57.5531	59.1848	55.3225
2524.65	57.5354	59.1394	55.2979
2526.57	57.1856	59.0997	55.2899
2528.5	57.1543	59.0561	55.2887
2530.43	57.1212	59.0123	55.2839
2532.36	57.0875	58.9677	55.2649
2534.29	57.0598	58.9261	55.2541
2536.22	57.0304	58.8863	55.2611
2538.15	57.0046	58.8449	55.2613
2540.08	56.9736	58.8022	55.2579
2542	56.9421	58.7606	55.2562
2543.93	56.914	58.7203	55.237
2545.86	56.8856	58.6833	55.2225
2547.79	56.8541	58.6422	55.1975
2549.72	56.8231	58.6026	55.1857
2551.65	56.7887	58.5645	55.174
2553.58	56.761	58.5295	55.1582
2555.51	56.7354	58.4966	55.1532
2557.43	56.7074	58.4592	55.1594
2559.36	56.6761	58.416	55.1524
2561.29	56.6433	58.3749	55.1273
2563.22	56.6093	58.336	55.096
2565.15	56.5771	58.2965	55.0789
2567.08	56.5464	58.2564	55.0516
2569.01	56.5151	58.2187	55.037
2570.93	56.4901	58.1848	55.0257
2572.86	56.4683	58.1506	54.9995
2574.79	56.4424	58.1134	54.9811
2576.72	56.4096	58.0732	54.962
2578.65	56.3765	58.0344	54.9291
2580.58	56.3478	57.9967	54.8905
2582.51	56.3202	57.9566	54.8561
2584.44	56.29	57.9149	54.8367
2586.36	56.2605	57.8729	54.8188
2588.29	56.2327	57.843	54.7987
2590.22	56.2035	57.8169	54.7625
2592.15	56.1805	57.7912	54.7261
2594.08	56.1556	57.76	54.7013
2596.01	56.1248	57.7253	54.6731
2597.94	56.0919	57.6958	54.6238
2599.86	56.0641	57.6675	54.5943
2601.79	56.0333	57.6348	54.5861
2603.72	56.008	57.6078	54.5555
2605.65	55.9825	57.5762	54.5037
2607.58	55.955	57.5467	54.4703
2609.51	55.9236	57.5212	54.4374
2611.44	55.8948	57.4905	54.4054
2613.37	55.8652	57.4545	54.3662
2615.29	55.8413	57.4272	54.313
2617.22	55.8149	57.3949	54.2752
2619.15	55.7849	57.3624	54.2491
2621.08	55.7574	57.3302	54.2045
2623.01	55.7301	57.3024	54.1677
2624.94	55.6992	57.2701	54.1319
2626.87	55.6689	57.2311	54.0847
2628.8	55.6375	57.1966	54.0362
2630.72	55.6047	57.1636	53.9925
2632.65	55.5748	57.1232	53.9487
2634.58	55.5459	57.0767	53.9078
2636.51	55.5158	57.033	53.8562
2638.44	55.4872	56.9945	53.8021
2640.37	55.4548	56.949	53.7425
2642.3	55.4175	56.8959	53.6979
2644.22	55.3847	56.8471	53.6606
2646.15	55.3609	56.8036	53.6073
2648.08	55.3222	56.754	53.5528
2650.01	55.2841	56.7076	53.4989
2651.94	55.2555	56.6604	53.445
2653.87	55.2252	56.6089	53.3808
2655.8	55.1894	56.554	53.312
2657.73	55.1585	56.5012	53.2546
2659.65	55.1226	56.4468	53.2045
2661.58	55.0877	56.3943	53.161
2663.51	55.0529	56.3406	53.1028
2665.44	55.0213	56.2871	53.0331
2667.37	54.9861	56.2325	52.9775
2669.3	54.9505	56.1815	52.9351
2671.23	54.9181	56.135	52.88
2673.15	54.8891	56.0919	52.8212
2675.08	54.8537	56.0458	52.7477
2677.01	54.8203	55.9992	52.6987
2678.94	54.7927	55.9587	52.6478
2680.87	54.7643	55.9145	52.5779
2682.8	54.7249	55.8547	52.515
2684.73	54.6875	55.8077	52.4561
2686.66	54.6541	55.7666	52.4059
2688.58	54.6222	55.7254	52.365
2690.51	54.5929	55.679	52.3085
2692.44	54.5645	55.6303	52.2429
2694.37	54.5309	55.5828	52.1795
2696.3	54.4963	55.5408	52.1289
2698.23	54.4648	55.4973	52.0809
2700.16	54.4323	55.4541	52.0287
2702.09	54.3972	55.4098	51.9733
2704.01	54.3661	55.3628	51.9153
2705.94	54.3328	55.3215	51.8554
2707.87	54.3012	55.2851	51.8095
2709.8	54.2683	55.2396	51.7424
2711.73	54.2286	55.1869	51.6737
2713.66	54.193	55.1417	51.6192
2715.59	54.1589	55.0992	51.5684
2717.51	54.1255	55.0583	51.5187
2719.44	54.0889	55.0153	51.4598
2721.37	54.053	54.9772	51.4042
2723.3	54.0204	54.9423	51.3476
2725.23	53.9941	54.9114	51.2969
2727.16	53.9656	54.8711	51.2349
2729.09	53.9267	54.818	51.1752
2731.02	53.8932	54.7761	51.131
2732.94	53.8592	54.7369	51.092
2734.87	53.8283	54.6987	51.0352
2736.8	53.8025	54.6673	50.9884
2738.73	53.7738	54.6331	50.9622
2740.66	53.7369	54.5937	50.909
2742.59	53.7055	54.5537	50.8457
2744.52	53.6647	54.5102	50.8047
2746.44	53.6309	54.482	50.7727
2748.37	53.6073	54.4536	50.7148
2750.3	53.5792	54.4194	50.6505
2752.23	53.5386	54.3801	50.6026
2754.16	53.5031	54.347	50.5604
2756.09	53.4665	54.3128	50.5186
2758.02	53.4327	54.2758	50.4735
2759.95	53.3974	54.243	50.4113
2761.87	53.3604	54.2073	50.3541
2763.8	53.3209	54.1718	50.3002
2765.73	53.2888	54.136	50.2432
2767.66	53.2506	54.0938	50.1869
2769.59	53.2063	54.054	50.1415
2771.52	53.1616	54.0148	50.0841
2773.45	53.1334	53.9854	50.0415
2775.38	53.1114	53.9547	49.9955
2777.3	53.0725	53.9087	49.93
2779.23	53.0314	53.8643	49.8333
2781.16	52.9984	53.8282	49.758
2783.09	52.959	53.7887	49.6858
2785.02	52.9118	53.7442	49.6342
2786.95	52.8698	53.7031	49.5935
2788.88	52.8435	53.6711	49.5259
2790.8	52.8109	53.6281	49.4637
2792.73	52.7697	53.5795	49.3912
2794.66	52.723	53.5319	49.3367
2796.59	52.6879	53.4945	49.2771
2798.52	52.6623	53.4571	49.2018
2800.45	52.6253	53.4095	49.12
2802.38	52.5803	53.3595	49.0386
2804.31	52.5343	53.3098	48.974
2806.23	52.481	53.2519	48.9098
2808.16	52.4363	53.204	48.8277
2810.09	52.3973	53.1625	48.7396
2812.02	52.3502	53.1068	48.66
2813.95	52.2988	53.0462	48.5543
2815.88	52.2436	52.9894	48.4489
2817.81	52.1833	52.9336	48.3545
2819.73	52.1258	52.8751	48.2688
2821.66	52.0631	52.8148	48.1799
2823.59	51.9949	52.7456	48.077
2825.52	51.9204	52.6702	47.9743
2827.45	51.8389	52.5914	47.8691
2829.38	51.7468	52.5045	47.7429
2831.31	51.648	52.4119	47.6013
2833.24	51.5339	52.3133	47.46
2835.16	51.3953	52.1945	47.3001
2837.09	51.2304	52.0579	47.0856
2839.02	51.0305	51.893	46.8291
2840.95	50.7407	51.6551	46.5379
2842.88	50.3532	51.352	46.1796
2844.81	49.8368	50.963	45.7563
2846.74	49.2133	50.5046	45.2397
2848.67	48.58	50.0247	44.6685
2850.59	48.1304	49.658	44.1687
2852.52	47.9876	49.5108	43.8255
2854.45	48.111	49.5711	43.687
2856.38	48.4074	49.7625	43.7567
2858.31	48.7916	50.0276	43.9436
2860.24	49.1612	50.2844	44.1436
2862.17	49.4488	50.4719	44.2995
2864.09	49.6516	50.5994	44.358
2866.02	49.7733	50.6723	44.3291
2867.95	49.8098	50.6867	44.2623
2869.88	49.803	50.6698	44.2019
2871.81	49.8197	50.674	44.127
2873.74	49.8708	50.6862	44.0706
2875.67	49.9049	50.6834	44.0711
2877.6	49.919	50.6762	44.0871
2879.52	49.9114	50.6585	44.0732
2881.45	49.8733	50.6149	44.0306
2883.38	49.8032	50.5508	43.9627
2885.31	49.7118	50.4755	43.8851
2887.24	49.5951	50.3821	43.7931
2889.17	49.4645	50.2692	43.6559
2891.1	49.3169	50.1396	43.4988
2893.02	49.1575	50.0128	43.3581
2894.95	49.0112	49.899	43.2199
2896.88	48.8552	49.7593	43.0545
2898.81	48.6675	49.5995	42.8721
2900.74	48.4755	49.4445	42.6828
2902.67	48.2724	49.2826	42.4946
2904.6	48.0495	49.0982	42.3219
2906.53	47.7779	48.8784	42.1328
2908.45	47.4452	48.6212	41.9047
2910.38	47.0209	48.2989	41.6412
2912.31	46.4933	47.8994	41.3324
2914.24	45.8676	47.4152	40.9667
2916.17	45.2452	46.9148	40.5523
2918.1	44.737	46.4863	40.0864
2920.03	44.3948	46.185	39.6519
2921.96	44.2333	46.0287	39.3295
2923.88	44.2535	46.0176	39.1902
2925.81	44.4281	46.1253	39.1863
2927.74	44.7248	46.3298	39.2735
2929.67	45.0851	46.5816	39.4286
2931.6	45.4606	46.8392	39.6386
2933.53	45.8447	47.1135	39.9078
2935.46	46.2373	47.3915	40.1954
2937.38	46.598	47.6466	40.4955
2939.31	46.9117	47.8714	40.7917
2941.24	47.1712	48.0683	41.074
2943.17	47.3862	48.2301	41.3189
2945.1	47.5352	48.3296	41.4837
2947.03	47.6128	48.3688	41.5685
2948.96	47.5843	48.3424	41.6234
2950.89	47.511	48.3002	41.6472
2952.81	47.4313	48.2434	41.6097
2954.74	47.3533	48.1764	41.5488
2956.67	47.3213	48.1494	41.5066
2958.6	47.3278	48.1503	41.5509
2960.53	47.3658	48.1796	41.6371
2962.46	47.4589	48.2489	41.7242
2964.39	47.5801	48.3278	41.8251
2966.31	47.725	48.4205	41.9573
2968.24	47.881	48.5319	42.0773
2970.17	48.0253	48.6324	42.2117
2972.1	48.1465	48.7158	42.3856
2974.03	48.242	48.7832	42.5581
2975.96	48.3116	48.8303	42.7362
2977.89	48.3631	48.869	42.9268
2979.82	48.3984	48.8945	43.0922
2981.74	48.42	48.903	43.2628
2983.67	48.4261	48.8912	43.4025
2985.6	48.4164	48.8657	43.5091
2987.53	48.3878	48.8338	43.6021
2989.46	48.3666	48.8081	43.7476
2991.39	48.3518	48.7833	43.8987
2993.32	48.3024	48.7266	43.9352
2995.25	48.2504	48.6764	43.9537
2997.17	48.2311	48.6459	43.9897
2999.1	48.1743	48.5821	43.9885
3001.03	48.111	48.5132	43.9803
3002.96	48.0453	48.4419	43.9609
3004.89	47.9786	48.3753	43.9362
3006.82	47.9396	48.335	43.9534
3008.75	47.9106	48.2956	43.9856
3010.67	47.8716	48.2514	43.9934
3012.6	47.8463	48.2236	43.9754
3014.53	47.863	48.2305	43.9725
3016.46	47.8793	48.2304	43.9913
3018.39	47.8676	48.1919	43.9874
3020.32	47.8308	48.1324	43.9663
3022.25	47.7974	48.0916	43.945
3024.18	47.7906	48.0713	43.9136
3026.1	47.753	48.0271	43.8878
3028.03	47.7259	47.9825	43.8685
3029.96	47.6809	47.9349	43.7666
3031.89	47.6217	47.8936	43.6735
3033.82	47.6225	47.8833	43.6424
3035.75	47.5977	47.8475	43.6168
3037.68	47.5534	47.7937	43.5896
3039.6	47.5201	47.755	43.5357
3041.53	47.4914	47.7186	43.4948
3043.46	47.4528	47.671	43.4481
3045.39	47.4066	47.6104	43.3851
3047.32	47.331	47.5311	43.3122
3049.25	47.2595	47.4712	43.2181
3051.18	47.2109	47.4082	43.1469
3053.11	47.1458	47.3324	43.0851
3055.03	47.0714	47.2643	42.9966
3056.96	46.9944	47.2001	42.9123
3058.89	46.9257	47.1166	42.86
3060.82	46.8477	47.0359	42.8182
3062.75	46.7757	46.9616	42.784
3064.68	46.6834	46.887	42.7076
3066.61	46.6156	46.821	42.6353
3068.53	46.531	46.7266	42.5793
3070.46	46.437	46.6233	42.5252
3072.39	46.326	46.5173	42.4655
3074.32	46.2137	46.4184	42.4184
3076.25	46.119	46.3363	42.3967
3078.18	46.028	46.2469	42.331
3080.11	45.9091	46.1367	42.2331
3082.04	45.7903	46.0214	42.1879
3083.96	45.6982	45.9257	42.1581
3085.89	45.5978	45.8123	42.1037
3087.82	45.4643	45.6842	42.0482
3089.75	45.3552	45.5769	41.9992
3091.68	45.2401	45.4573	41.9424
3093.61	45.1203	45.3374	41.9066
3095.54	44.9695	45.2167	41.8264
3097.47	44.8486	45.1016	41.7958
3099.39	44.7633	45.0146	41.7627
3101.32	44.6342	44.9021	41.6839
3103.25	44.5031	44.7749	41.6529
3105.18	44.399	44.6604	41.6379
3107.11	44.2997	44.5714	41.5877
3109.04	44.2091	44.479	41.5105
3110.97	44.1029	44.3779	41.4542
3112.89	44.0318	44.3136	41.439
3114.82	43.9647	44.2583	41.4071
3116.75	43.8745	44.1772	41.3312
3118.68	43.8167	44.1125	41.2519
3120.61	43.7975	44.0661	41.2056
3122.54	43.7285	43.9958	41.114
3124.47	43.6748	43.9316	41.0567
3126.4	43.6322	43.8909	41.022
3128.32	43.6072	43.8624	40.9865
3130.25	43.6103	43.8426	40.953
3132.18	43.572	43.8096	40.8704
3134.11	43.5192	43.7577	40.7769
3136.04	43.5043	43.7282	40.7447
3137.97	43.5055	43.7271	40.7071
3139.9	43.5005	43.7008	40.6399
3141.82	43.4709	43.6601	40.5481
3143.75	43.443	43.6293	40.4714
3145.68	43.4128	43.597	40.4104
3147.61	43.3769	43.5587	40.3798
3149.54	43.3536	43.5328	40.319
3151.47	43.3594	43.5264	40.1938
3153.4	43.3599	43.5038	40.0934
3155.33	43.3333	43.4685	40.0364
3157.25	43.302	43.436	39.9648
3159.18	43.2837	43.4098	39.8775
3161.11	43.2677	43.3846	39.8029
3163.04	43.2505	43.3549	39.7327
3164.97	43.2334	43.3302	39.6722
3166.9	43.2164	43.3074	39.6087
3168.83	43.198	43.2811	39.5242
3170.76	43.1823	43.256	39.4288
3172.68	43.1652	43.2314	39.3241
3174.61	43.1651	43.2203	39.256
3176.54	43.168	43.2247	39.1603
3178.47	43.1422	43.2091	39.0251
3180.4	43.1294	43.1708	38.9731
3182.33	43.1373	43.1497	38.9334
3184.26	43.1256	43.1337	38.8105
3186.18	43.1049	43.1132	38.711
3188.11	43.1004	43.0939	38.6443
3190.04	43.0928	43.0746	38.5924
3191.97	43.0906	43.055	38.5034
3193.9	43.0984	43.04	38.4021
3195.83	43.0982	43.0321	38.3103
3197.76	43.0742	43.0167	38.1955
3199.69	43.0623	42.9943	38.134
3201.61	43.0652	42.9749	38.066
3203.54	43.0668	42.9574	38.0062
3205.47	43.0722	42.9531	37.9298
3207.4	43.0772	42.9437	37.8214
3209.33	43.0498	42.9234	37.7103
3211.26	43.0515	42.9104	37.6532
3213.19	43.0741	42.9168	37.5584
3215.11	43.0559	42.8916	37.4674
3217.04	43.0682	42.8755	37.4271
3218.97	43.0631	42.8674	37.2966
3220.9	43.0503	42.8473	37.1863
3222.83	43.055	42.8295	37.1488
3224.76	43.0571	42.8085	37.0846
3226.69	43.0432	42.7846	36.9724
3228.62	43.0347	42.7674	36.8921
3230.54	43.0387	42.7677	36.8343
3232.47	43.0613	42.7891	36.7602
3234.4	43.0774	42.7838	36.6898
3236.33	43.0681	42.7589	36.5774
3238.26	43.0544	42.732	36.4671
3240.19	43.046	42.7029	36.4091
3242.12	43.0528	42.6877	36.3781
3244.05	43.0468	42.6912	36.2923
3245.97	43.0309	42.6823	36.186
3247.9	43.0371	42.6568	36.1077
3249.83	43.0219	42.6358	36.0121
3251.76	43.0158	42.6211	35.9519
3253.69	42.9974	42.6181	35.8639
3255.62	43.0052	42.6108	35.794
3257.55	43.0059	42.5924	35.6936
3259.47	43.0102	42.5873	35.6277
3261.4	43.0067	42.5794	35.5497
3263.33	42.9983	42.5586	35.4747
3265.26	42.9751	42.5373	35.3875
3267.19	42.9682	42.5273	35.3276
3269.12	42.9812	42.5382	35.2829
3271.05	43.0023	42.5461	35.2351
3272.98	42.996	42.5387	35.1571
3274.9	42.9833	42.5197	35.0596
3276.83	42.9631	42.4925	34.9973
3278.76	42.9665	42.4741	34.9901
3280.69	42.9638	42.4527	34.9611
3282.62	42.9329	42.4173	34.9078
3284.55	42.9285	42.4061	34.8207
3286.48	42.9451	42.3968	34.7679
3288.4	42.9189	42.3725	34.7273
3290.33	42.9103	42.3634	34.7234
3292.26	42.9012	42.3645	34.6923
3294.19	42.9119	42.3566	34.6515
3296.12	42.9165	42.334	34.5883
3298.05	42.8853	42.2897	34.5372
3299.98	42.8569	42.246	34.5164
3301.91	42.8401	42.2145	34.5083
3303.83	42.8301	42.196	34.4787
3305.76	42.828	42.1629	34.449
3307.69	42.7838	42.1111	34.3546
3309.62	42.7311	42.0508	34.2656
3311.55	42.712	42.0108	34.2202
3313.48	42.6975	41.9814	34.1857
3315.41	42.6759	41.9336	34.1721
3317.34	42.6424	41.882	34.1372
3319.26	42.5979	41.8247	34.0633
3321.19	42.5544	41.7555	34.0179
3323.12	42.5051	41.692	33.9589
3325.05	42.4641	41.6313	33.8831
3326.98	42.4049	41.5514	33.7999
3328.91	42.352	41.4839	33.7584
3330.84	42.3067	41.4146	33.7237
3332.76	42.2335	41.317	33.6638
3334.69	42.1334	41.2156	33.5806
3336.62	42.0811	41.1673	33.489
3338.55	42.0722	41.1264	33.3971
3340.48	42.034	41.0506	33.3474
3342.41	41.9824	40.9755	33.2593
3344.34	41.921	40.8844	33.1612
3346.27	41.8247	40.7744	33.0818
3348.19	41.7567	40.692	33.0183
3350.12	41.7137	40.6192	32.9122
3352.05	41.6433	40.5077	32.8214
3353.98	41.5269	40.3712	32.7053
3355.91	41.4149	40.2543	32.5922
3357.84	41.3576	40.174	32.5337
3359.77	41.2878	40.0665	32.4458
3361.69	41.176	39.9365	32.3335
3363.62	41.1126	39.8501	32.2931
3365.55	41.0248	39.7524	32.2192
3367.48	40.9341	39.6405	32.1396
3369.41	40.8776	39.5537	32.0684
3371.34	40.8112	39.4453	31.998
3373.27	40.7132	39.328	31.9117
3375.2	40.6365	39.2316	31.8293
3377.12	40.5612	39.1299	31.7635
3379.05	40.4904	39.0294	31.7533
3380.98	40.4136	38.9191	31.6945
3382.91	40.3304	38.8044	31.6264
3384.84	40.2355	38.721	31.5328
3386.77	40.1814	38.6563	31.5025
3388.7	40.1381	38.5976	31.5109
3390.63	40.0755	38.5131	31.4866
3392.55	39.9555	38.412	31.367
3394.48	39.9254	38.3506	31.3402
3396.41	39.8543	38.2685	31.3321
3398.34	39.821	38.2462	31.3271
3400.27	39.825	38.2224	31.2745
3402.2	39.7826	38.1578	31.2128
3404.13	39.7192	38.0809	31.1809
3406.05	39.6857	38.028	31.1774
3407.98	39.6467	37.9852	31.152
3409.91	39.5999	37.926	31.1515
3411.84	39.5536	37.8653	31.1336
3413.77	39.5051	37.7997	31.1021
3415.7	39.4596	37.7408	31.0688
3417.63	39.4171	37.6661	31.0659
3419.56	39.3022	37.5733	30.9898
3421.48	39.2273	37.5325	30.9302
3423.41	39.2578	37.5439	30.9842
3425.34	39.2913	37.5535	31.0927
3427.27	39.2842	37.5421	31.129
3429.2	39.2906	37.5325	31.1295
3431.13	39.2501	37.5024	31.1233
3433.06	39.2417	37.5014	31.1937
3434.98	39.2431	37.4988	31.2093
3436.91	39.2278	37.4746	31.1887
3438.84	39.219	37.4437	31.2008
3440.77	39.1872	37.4034	31.2302
3442.7	39.1314	37.3674	31.2459
3444.63	39.1501	37.3346	31.3217
3446.56	39.7682	37.3206	31.1868
3448.49	39.8091	37.4018	31.2481
3450.41	39.8501	37.4679	31.445
3452.34	39.891	37.4915	31.5257
3454.27	39.9319	37.4851	31.5588
3456.2	39.9729	37.4817	31.6369
3458.13	40.0138	37.4924	31.7472
3460.06	40.0547	37.5075	31.7903
3461.99	40.0957	37.5239	31.8015
3463.92	40.1366	37.5675	31.9511
3465.84	40.1775	37.6109	32.0424
3467.77	40.2185	37.6786	32.0892
3469.7	40.2594	37.7176	32.1488
3471.63	40.3003	37.7204	32.2247
3473.56	40.3413	37.7342	32.2853
3475.49	40.3822	37.776	32.3438
3477.42	40.4231	37.7998	32.4842
3479.34	40.4641	37.7359	32.5401
3481.27	40.505	37.7187	32.46
3483.2	40.5459	37.7983	32.5481
3485.13	40.5869	37.8518	32.7354
3487.06	40.6278	37.8667	32.7697
3488.99	40.6687	37.9071	32.8188
3490.92	40.7096	37.9743	32.9771
3492.85	40.7506	38.0115	33.1093
3494.77	40.7915	38.1653	33.1451
3496.7	40.8324	38.1709	33.1833
3498.63	40.8734	38.1766	33.3548
3500.56	41.1313	38.1822	33.4112
3502.49	41.2318	38.1878	33.2507
3504.42	41.3322	38.1935	33.3489
3506.35	41.4342	38.1991	33.699
3508.27	41.6854	38.2047	33.6918
3510.2	41.9366	38.2103	33.7013
3512.13	42.1878	38.216	33.97
3514.06	42.4389	38.2216	34.1637
3515.99	42.6901	38.2272	34.2629
3517.92	42.859	38.2328	34.3381
3519.85	43.4618	38.2385	34.4853
3521.78	44.0647	38.2441	34.45
3523.7	44.8543	38.2497	34.2639
3525.63	44.9325	38.2554	34.4541
3527.56	45.0106	38.261	34.5308
3529.49	45.0887	38.2209	34.6626
3531.42	45.1669	38.3222	34.9271
3533.35	45.245	38.4234	35.2631
3535.28	45.3232	38.5247	35.2412
3537.2	45.4013	38.6116	35.2791
3539.13	45.4795	38.6767	35.6052
3541.06	45.5576	38.7418	35.861
3542.99	45.6358	38.8069	35.8074
3544.92	45.7139	38.872	35.4628
3546.85	45.792	38.9372	35.4209
3548.78	45.8702	39.0023	35.9813
3550.71	45.9483	39.0674	36.1877
3552.63	46.0265	39.1325	36.0221
3554.56	46.1046	39.1976	36.2855
3556.49	46.1828	39.2627	36.5905
3558.42	46.2609	39.3279	36.5913
3560.35	46.4416	39.393	36.5262
3562.28	46.5421	39.4581	36.6945
3564.21	46.6426	39.5232	36.7203
3566.14	46.7527	39.5883	35.8785
3568.06	46.8072	39.6534	35.7312
3569.99	46.8616	39.7186	36.7449
3571.92	46.916	39.7837	37.4433
3573.85	46.9704	39.8488	37.7051
3575.78	47.0248	39.9139	37.8613
3577.71	47.0793	39.979	38.0366
3579.64	47.1337	40.0441	38.2145
3581.56	47.1881	40.1093	38.5051
3583.49	47.2425	40.1744	38.9316
3585.42	47.297	40.2395	38.8161
3587.35	47.3514	40.3046	37.8976
3589.28	47.4058	40.3697	38.4237
3591.21	47.4602	40.4348	39.4413
3593.14	47.5146	40.5	39.5234
3595.07	47.5691	40.5651	39.3771
3596.99	47.6235	40.6302	39.8269
3598.92	47.6779	40.6953	40.2126
3600.85	47.7323	40.7604	40.1964
3602.78	47.7868	40.8256	40.6264
3604.71	47.8412	40.8907	41.174
3606.64	47.8956	40.9558	41.028
3608.57	47.95	41.0209	40.6378
3610.49	48.0044	41.086	41.2143
3612.42	48.0589	41.1511	41.2001
3614.35	48.1172	41.2163	41.3544
3616.28	48.1507	41.2814	42.1073
3618.21	48.1842	41.3465	41.8038
3620.14	48.2011	41.4004	41.5097
3622.07	48.2882	41.5017	42.4678
3624	48.3753	41.603	43.331
3625.92	48.4623	41.8243	43.9782
3627.85	48.5494	41.8918	42.8143
3629.78	48.6365	41.9593	41.7571
3631.71	48.7235	42.0269	43.3869
3633.64	48.8106	42.0944	43.8737
3635.57	48.8977	42.1619	44.3159
3637.5	48.9848	42.2295	44.676
3639.43	49.0718	42.2805	44.9148
3641.35	49.1589	42.2974	45.0748
3643.28	49.246	42.3143	45.6178
3645.21	49.3331	42.3312	46.2896
3647.14	49.4201	42.3481	45.6123
3649.07	49.5072	42.365	44.2008
3651	49.6088	42.391	44.1176
3652.93	49.8767	42.5218	46.2352
3654.85	50.1447	42.6527	46.8075
3656.78	51.4652	42.7835	46.2254
3658.71	51.5656	42.9143	46.8925
3660.64	51.6661	43.0452	47.3851
3662.57	51.7776	43.176	47.657
3664.5	51.811	43.3068	48.0715
3666.43	51.8445	43.4377	48.7851
3668.36	51.8608	43.5685	48.5029
3670.28	51.9546	43.6994	47.1283
3672.21	52.0483	43.8302	48.7655
3674.14	52.1421	43.961	48.7235
3676.07	52.2359	44.0919	46.7598
3678	52.3296	44.2227	48.1085
3679.93	52.4234	44.3535	48.7469
3681.86	52.5172	44.4844	49.4434
3683.78	52.611	44.6152	49.9631
3685.71	52.7047	44.7461	50.8041
3687.64	52.7985	44.8769	50.3002
3689.57	52.8923	45.0077	48.8811
3691.5	52.9861	45.1386	48.951
3693.43	53.0798	45.2694	49.9462
3695.36	53.1736	45.4002	50.4247
3697.29	53.2674	45.5311	50.6833
3699.21	53.3595	45.6519	51.1374
3701.14	53.4377	45.6856	50.4654
3703.07	53.5158	45.7194	50.3156
3705	53.594	45.7532	51.1221
3706.93	53.6721	45.7869	51.7931
3708.86	53.7503	45.8207	51.7879
3710.79	53.8284	45.948	50.4804
3712.72	53.9065	46.0662	49.8145
3714.64	53.9847	46.1844	50.9213
3716.57	55.5061	46.3025	51.7304
3718.5	55.6624	46.4207	51.802
3720.43	55.8187	46.5389	51.7106
3722.36	55.975	46.6895	51.1441
3724.29	56.1313	46.7233	51.0187
3726.22	56.2876	46.757	50.7289
3728.14	56.4439	46.7908	51.6706
3730.07	56.6002	46.9383	52.8086
3732	56.7564	46.989	52.3087
3733.93	56.9127	47.0396	51.0671
3735.86	57.0669	47.0903	49.6795
3737.79	57.2177	47.1409	50.8687
3739.72	57.3684	47.1916	52.1079
3741.65	57.5191	47.3518	53.3727
3743.57	57.6698	47.4194	51.9706
3745.5	57.8205	47.4869	50.9504
3747.43	57.9712	47.5587	52.946
3749.36	58.1219	47.66	52.4324
3751.29	58.2726	47.7613	50.7542
3753.22	58.4233	47.968	51.2507
3755.15	58.574	48.0693	52.7372
3757.07	58.7247	48.1706	52.8562
3759	58.8617	48.2699	52.3041
3760.93	59.1296	48.3881	52.4595
3762.86	59.3975	48.5062	53.5327
3764.79	59.9246	48.6244	53.0959
3766.72	59.9832	48.7426	53.293
3768.65	60.0418	48.8608	53.2315
3770.58	60.1005	48.979	52.5173
3772.5	60.1591	49.0971	53.1611
3774.43	60.2177	49.2153	53.6938
3776.36	60.2763	49.3335	54.1231
3778.29	60.3349	49.4517	53.6574
3780.22	60.3935	49.5698	53.0058
3782.15	60.4521	49.688	53.7408
3784.08	60.5107	49.8062	53.4989
3786.01	60.5693	49.9244	53.3629
3787.93	60.6279	50.0425	53.7004
3789.86	60.6865	50.1607	53.9103
3791.79	60.4751	50.2789	54.1315
3793.72	60.5605	50.3971	54.6312
3795.65	60.6459	50.5152	53.9817
3797.58	60.7314	50.6334	53.994
3799.51	60.8168	50.7516	54.7042
3801.43	60.9023	50.8698	52.7141
3803.36	60.9877	50.9879	53.5365
3805.29	61.0731	51.1061	54.4717
3807.22	61.1586	51.2205	53.1084
3809.15	61.244	51.3796	53.7281
3811.08	61.3295	51.5388	54.4728
3813.01	61.4149	51.698	55.3596
3814.94	61.5003	51.8572	54.5398
3816.86	61.5858	52.0163	53.8211
3818.79	62.2354	52.1755	55.0406
3820.72	62.2705	52.3347	53.0662
3822.65	62.3055	52.4939	52.9628
3824.58	61.692	52.653	54.3177
3826.51	61.7095	52.8122	54.0398
3828.44	61.7271	52.9714	54.6022
3830.36	61.7446	53.1305	54.8244
3832.29	61.7621	53.2897	54.5571
3834.22	61.7796	53.4489	54.9287
3836.15	61.7972	53.6081	54.7469
3838.08	61.8147	53.7673	53.5165
3840.01	61.9227	53.9264	53.2784
3841.94	61.9086	54.0856	53.8321
3843.87	62.3597	54.2448	53.8315
3845.79	62.3772	54.404	54.4748
3847.72	62.3948	54.5631	55.2385
3849.65	62.4123	54.7232	56.029
3851.58	62.4298	54.9005	55.7204
3853.51	62.4474	55.0778	52.0649
3855.44	62.4649	55.255	52.655
3857.37	62.4661	55.4323	54.1093
3859.3	62.4661	55.6096	55.0905
3861.22	62.4661	55.7868	55.106
3863.15	62.4661	55.9641	54.501
3865.08	62.4661	56.1414	53.8946
3867.01	62.4661	56.3186	55.2792
3868.94	61.8095	56.4959	54.3132
3870.87	61.8095	56.6731	53.5747
3872.8	63.3069	56.8983	54.3527
3874.72	63.2428	56.9658	54.0578
3876.65	63.0675	57.0334	55.3942
3878.58	62.8923	57.1009	55.5007
3880.51	62.717	57.2057	54.0805
3882.44	62.7944	57.3576	54.8571
3884.37	62.7944	57.5096	54.7722
3886.3	62.7944	57.6615	53.9059
3888.23	62.7944	57.8134	55.4358
3890.15	62.7944	57.9654	55.1735
3892.08	62.7944	58.1173	54.0683
3894.01	62.9713	58.2693	54.7536
3895.94	62.9362	58.4212	55.6742
3897.87	62.9012	58.5731	55.4444
3899.8	62.8661	58.7251	54.5782
3901.73	62.8311	58.877	54.2912
3903.65	62.796	59.0332	53.645
3905.58	63.3583	59.094	53.8768
3907.51	63.3758	59.1548	54.9604
3909.44	63.3933	59.2156	55.462
3911.37	63.4109	59.2763	55.4978
3913.3	63.4284	59.3371	55.7711
3915.23	63.4459	59.3979	55.4641
3917.16	63.9633	59.4587	54.7387
3919.08	64.0685	59.5194	54.7807
3921.01	64.1736	59.9988	55.1945
3922.94	64.2222	59.965	55.2679
3924.87	64.2309	59.9312	54.7421
3926.8	64.2397	59.8975	55.3439
3928.73	64.2485	59.8637	55.5773
3930.66	64.2572	59.8841	55.0635
3932.59	64.266	59.9449	54.6801
3934.51	64.2748	60.6835	55.2197
3936.44	64.2835	60.3838	55.6056
3938.37	64.2923	60.3669	55.7255
3940.3	64.301	60.8244	55.7301
3942.23	64.3098	60.8075	55.0395
3944.16	64.3186	60.7906	55.1458
3946.09	64.3273	60.7737	55.5439
3948.01	64.4622	60.7569	55.1382
3949.94	64.287	60.74	55.1094
3951.87	64.1117	60.7231	55.4788
3953.8	64.7608	60.4394	55.6973
3955.73	64.7573	60.4732	55.6558
3957.66	64.7538	60.507	55.6762
3959.59	64.7503	60.6562	55.7213
3961.52	64.7468	60.825	55.5957
3963.44	64.7433	60.9938	55.6467
3965.37	64.7398	61.039	55.8674
3967.3	64.7363	61.039	55.8899
3969.23	64.7327	61.039	55.8334
3971.16	64.7292	61.039	55.8331
3973.09	64.7257	61.039	55.8068
3975.02	64.7222	61.039	55.7653
3976.94	64.7187	61.039	55.8866
3978.87	64.7152	61.2902	56.0082
3980.8	64.7117	61.4591	56.0072
3982.73	64.7082	61.6279	56.0086
3984.66	64.7047	60.9566	56.056
3986.59	64.7012	60.9735	56.0927
3988.52	64.6977	60.9904	56.0704
3990.45	64.6942	61.0073	56.0018
3992.37	64.6907	61.0241	56.0778
3994.3	64.6872	61.041	56.0532
3996.23	64.6837	61.02	56.0964
3998.16	64.6802	61.0031	56.2047
4000.09	64.6767	60.9862	56.2199

## Sheet: Ultraviolet spectrum data
	AHP-H-1	AHP-H-2	AHP-H		R
wavelength(cm\+()\+(-)\+()\+(1)\+()\+()\+())\+()\+()	Absorbance	Absorbance
190	3.8884	1.3935	3.4525
191	3.8196	1.3268	3.3023
192	3.8938	1.2596	3.706
193	3.7706	1.1958	3.3759
194	3.7706	1.1355	3.4085
195	3.7839	1.0935	3.6415
196	3.8884	1.0571	3.5964
197	3.8196	1.0262	3.6341
198	3.8196	0.9995	3.5667
199	3.7706	0.9743	3.7248
200	3.7666	0.9501	3.4774
201	3.756	0.9259	3.3228
202	3.745	0.9028	3.1859
203	3.736	0.8808	3.1653
204	3.7206	0.8606	3.1245
205	3.7106	0.8415	2.9864
206	3.6938	0.8225	2.9351
207	3.677	0.8042	2.8432
208	3.6393	0.7862	2.7671
209	3.65	0.7685	2.6463
210	3.645	0.7511	2.57
211	3.642	0.7341	2.4491
212	3.6393	0.7175	2.3351
213	3.6273	0.7008	2.1767
214	3.6193	0.6837	1.9903
215	3.5973	0.6674	1.7883
216	3.5923	0.6517	1.5977
217	3.57	0.637	1.4361
218	3.561	0.6236	1.3089
219	3.547	0.6112	1.2129
220	3.54	0.5998	1.1387
221	3.535	0.5891	1.0791
222	3.53	0.5788	1.0289
223	3.523	0.5692	0.9838
224	3.5165	0.56	0.9413
225	3.5165	0.5511	0.9012
226	3.5165	0.5425	0.8624
227	3.491	0.5343	0.8256
228	3.48	0.526	0.7901
229	3.4713	0.5181	0.7574
230	3.4712	0.5101	0.7268
231	3.432	0.5025	0.6996
232	3.432	0.4951	0.6762
233	3.411	0.4879	0.6575
234	3.411	0.4807	0.6428
235	3.4	0.4736	0.6331
236	3.4	0.4672	0.628
237	3.3914	0.4607	0.6276
238	3.3373	0.455	0.6311
239	3.341	0.4496	0.6384
240	3.3012	0.4448	0.6494
241	3.2064	0.4402	0.664
242	3.1815	0.4359	0.6823
243	3.1121	0.432	0.7041
244	3.0392	0.4285	0.729
245	3.024	0.4252	0.7569
246	2.9624	0.4227	0.7879
247	2.931	0.42	0.8221
248	2.881	0.4179	0.8588
249	2.8555	0.4161	0.898
250	2.8218	0.4145	0.9386
251	2.7903	0.4131	0.98
252	2.7541	0.4119	1.0214
253	2.7292	0.4112	1.0638
254	2.7117	0.4102	1.1043
255	2.6778	0.4096	1.1455
256	2.6778	0.4088	1.1846
257	2.6466	0.4084	1.2156
258	2.6299	0.4077	1.2411
259	2.6111	0.4073	1.2585
260	2.5879	0.4067	1.2718
261	2.591	0.4058	1.2813
262	2.5853	0.4052	1.2852
263	2.5748	0.4039	1.2794
264	2.5765	0.4025	1.2638
265	2.5573	0.4011	1.2338
266	2.5564	0.3994	1.197
267	2.5388	0.3978	1.1542
268	2.5314	0.3956	1.1089
269	2.5285	0.3929	1.062
270	2.5058	0.3906	1.0126
271	2.5036	0.388	0.9627
272	2.5054	0.3852	0.9133
273	2.4808	0.382	0.865
274	2.4815	0.379	0.8177
275	2.4573	0.3756	0.773
276	2.4314	0.3724	0.7296
277	2.4318	0.3688	0.6896
278	2.3976	0.3654	0.6517
279	2.3726	0.3616	0.6176
280	2.3637	0.3578	0.5861
281	2.3533	0.3539	0.5569
282	2.3249	0.3501	0.5306
283	2.3006	0.3463	0.5057
284	2.2858	0.3424	0.4834
285	2.2752	0.3385	0.4623
286	2.2446	0.3345	0.4434
287	2.2139	0.3305	0.4263
288	2.1932	0.3268	0.4103
289	2.1743	0.3229	0.3954
290	2.1453	0.3187	0.3813
291	2.1267	0.3155	0.3685
292	2.1066	0.3117	0.3568
293	2.0887	0.3077	0.3453
294	2.0578	0.3042	0.3349
295	2.0388	0.3005	0.3253
296	2.0147	0.2967	0.3161
297	1.9918	0.2938	0.3077
298	1.9778	0.2906	0.2996
299	1.9588	0.2876	0.2923
300	1.933	0.2843	0.2853
301	1.9212	0.2817	0.2789
302	1.8995	0.2785	0.2732
303	1.883	0.276	0.2677
304	1.8696	0.2733	0.2625
305	1.8537	0.2704	0.2573
306	1.8453	0.2678	0.2527
307	1.8252	0.2653	0.2487
308	1.8115	0.2632	0.2447
309	1.7966	0.2602	0.2408
310	1.7809	0.2581	0.2372
311	1.7739	0.2559	0.2335
312	1.7589	0.2535	0.2299
313	1.742	0.2514	0.2268
314	1.7312	0.2495	0.224
315	1.7215	0.2466	0.2207
316	1.7065	0.2447	0.2178
317	1.6975	0.243	0.2155
318	1.6818	0.2404	0.2128
319	1.6686	0.2389	0.2106
320	1.6593	0.2387	0.21
321	1.645	0.235	0.2079
322	1.6338	0.2333	0.2052
323	1.6226	0.2317	0.2029
324	1.6158	0.23	0.2017
325	1.6006	0.2275	0.1995
326	1.5918	0.2254	0.1972
327	1.5757	0.2242	0.1957
328	1.5676	0.2219	0.1939
329	1.5546	0.2205	0.1915
330	1.5421	0.2179	0.1895
331	1.5329	0.2163	0.1882
332	1.5179	0.2145	0.1868
333	1.5078	0.213	0.1849
334	1.4942	0.2103	0.1829
335	1.4807	0.2091	0.1816
336	1.4687	0.2076	0.1803
337	1.4576	0.2052	0.1783
338	1.4441	0.2035	0.1767
339	1.4324	0.2016	0.175
340	1.4193	0.1993	0.1733
341	1.4053	0.1979	0.1717
342	1.394	0.1961	0.17
343	1.3804	0.1944	0.1686
344	1.3673	0.1925	0.1666
345	1.3556	0.1905	0.1653
346	1.3435	0.1888	0.164
347	1.3309	0.187	0.1624
348	1.3179	0.185	0.1606
349	1.3068	0.1833	0.159
350	1.2947	0.1817	0.1574
351	1.2841	0.18	0.1561
352	1.272	0.178	0.1544
353	1.2608	0.1764	0.1529
354	1.2501	0.1746	0.1511
355	1.2386	0.173	0.1498
356	1.228	0.1711	0.1484
357	1.2173	0.1692	0.1464
358	1.2061	0.168	0.145
359	1.1965	0.1663	0.1435
360	1.1864	0.1645	0.1422
361	1.177	0.163	0.141
362	1.1673	0.1613	0.1393
363	1.1575	0.16	0.138
364	1.1478	0.1582	0.1366
365	1.1383	0.1566	0.1351
366	1.1286	0.155	0.1336
367	1.1193	0.1532	0.132
368	1.1109	0.152	0.1312
369	1.1015	0.1503	0.1294
370	1.0914	0.1494	0.129
371	1.0829	0.1474	0.1273
372	1.0738	0.1461	0.1259
373	1.0639	0.1446	0.1246
374	1.0556	0.1429	0.1233
375	1.0476	0.1414	0.122
376	1.0379	0.1401	0.1207
377	1.03	0.139	0.1198
378	1.0219	0.1374	0.1181
379	1.0134	0.1358	0.1171
380	1.0049	0.134	0.1155
381	0.9964	0.1329	0.1146
382	0.9877	0.1317	0.1134
383	0.9793	0.13	0.1123
384	0.9709	0.1289	0.1111
385	0.9629	0.1272	0.1098
386	0.9544	0.126	0.1087
387	0.9458	0.1247	0.1076
388	0.9374	0.1232	0.1064
389	0.9296	0.1219	0.1053
390	0.9213	0.1208	0.1044
391	0.913	0.1194	0.1032
392	0.9047	0.1181	0.1023
393	0.8964	0.1171	0.1013
394	0.8881	0.1157	0.1003
395	0.88	0.1145	0.0992
396	0.8716	0.1132	0.0983
397	0.8636	0.112	0.0971
398	0.8552	0.1109	0.0961
399	0.8472	0.1096	0.0952
400	0.8398	0.1088	0.0946
401	0.831	0.1072	0.0933
402	0.8231	0.1061	0.0922
403	0.815	0.1048	0.0913
404	0.8071	0.1039	0.0905
405	0.7991	0.1027	0.0896
406	0.7915	0.1016	0.0887
407	0.7836	0.1004	0.0877
408	0.7756	0.0994	0.0869
409	0.7679	0.0983	0.0861
410	0.76	0.0973	0.0852
411	0.7523	0.0962	0.0843
412	0.7447	0.0952	0.0835
413	0.7371	0.0941	0.0828
414	0.7295	0.0932	0.0819
415	0.7217	0.0922	0.0811
416	0.7145	0.0913	0.0805
417	0.7068	0.0902	0.0797
418	0.6994	0.0892	0.0788
419	0.6921	0.0883	0.078
420	0.6851	0.0874	0.0774
421	0.6778	0.0865	0.0767
422	0.6704	0.0854	0.0759
423	0.6633	0.0844	0.0751
424	0.6562	0.0836	0.0746
425	0.6493	0.0827	0.0737
426	0.6423	0.0816	0.0729
427	0.6355	0.0808	0.0724
428	0.6287	0.0799	0.0717
429	0.622	0.0791	0.071
430	0.6152	0.0781	0.0704
431	0.6087	0.0773	0.0697
432	0.6023	0.0764	0.0691
433	0.5959	0.0755	0.0685
434	0.5896	0.0748	0.0679
435	0.5833	0.0738	0.0673
436	0.5771	0.0732	0.0667
437	0.5709	0.0723	0.0662
438	0.5648	0.0714	0.0656
439	0.5589	0.0707	0.065
440	0.553	0.0698	0.0644
441	0.5473	0.0691	0.0638
442	0.5414	0.0684	0.0633
443	0.5358	0.0675	0.0628
444	0.5303	0.0667	0.0622
445	0.5247	0.0661	0.0617
446	0.5194	0.0654	0.0613
447	0.5142	0.0644	0.0606
448	0.509	0.0638	0.0602
449	0.5037	0.0631	0.0597
450	0.4987	0.0623	0.0592
451	0.4937	0.0616	0.0587
452	0.4887	0.0609	0.0583
453	0.4838	0.0603	0.0578
454	0.4791	0.0596	0.0573
455	0.4745	0.0588	0.0567
456	0.4698	0.0582	0.0563
457	0.4653	0.0574	0.0557
458	0.4608	0.0569	0.0554
459	0.4565	0.0562	0.0549
460	0.4521	0.0555	0.0543
461	0.448	0.0549	0.054
462	0.4438	0.0543	0.0536
463	0.4397	0.0535	0.053
464	0.4356	0.053	0.0527
465	0.4317	0.0523	0.0522
466	0.4277	0.0518	0.0518
467	0.4238	0.0511	0.0515
468	0.4201	0.0506	0.051
469	0.4164	0.05	0.0505
470	0.4126	0.0495	0.0502
471	0.4087	0.0486	0.0495
472	0.4052	0.0481	0.0492
473	0.4017	0.0475	0.0488
474	0.3983	0.047	0.0485
475	0.395	0.0463	0.048
476	0.3917	0.0458	0.0477
477	0.3884	0.0453	0.0473
478	0.3852	0.0448	0.047
479	0.3819	0.0443	0.0466
480	0.3788	0.0437	0.0462
481	0.3757	0.0432	0.0458
482	0.3727	0.0427	0.0454
483	0.3697	0.0422	0.0452
484	0.3668	0.0417	0.0448
485	0.3638	0.0412	0.0444
486	0.361	0.0408	0.0441
487	0.3582	0.0403	0.0437
488	0.3554	0.0398	0.0435
489	0.3527	0.0393	0.0431
490	0.35	0.0389	0.0428
491	0.3474	0.0385	0.0425
492	0.3448	0.038	0.0422
493	0.3422	0.0375	0.0418
494	0.3397	0.0371	0.0415
495	0.3372	0.0366	0.0411
496	0.3347	0.0362	0.0408
497	0.3322	0.0358	0.0406
498	0.3298	0.0353	0.0402
499	0.3274	0.0349	0.0399
500	0.3251	0.0345	0.0396
501	0.3227	0.0341	0.0393
502	0.3204	0.0337	0.039
503	0.3182	0.0333	0.0387
504	0.3159	0.0329	0.0385
505	0.3137	0.0325	0.0381
506	0.3115	0.0321	0.0378
507	0.3093	0.0318	0.0375
508	0.3072	0.0314	0.0372
509	0.3051	0.031	0.0369
510	0.3031	0.0306	0.0367
511	0.301	0.0303	0.0364
512	0.299	0.0299	0.0361
513	0.297	0.0295	0.0358
514	0.2949	0.0292	0.0356
515	0.2929	0.0288	0.0353
516	0.291	0.0285	0.035
517	0.289	0.0282	0.0348
518	0.2871	0.0278	0.0345
519	0.2852	0.0275	0.0343
520	0.2834	0.0272	0.034
521	0.2815	0.0269	0.0338
522	0.2796	0.0266	0.0335
523	0.2778	0.0262	0.0333
524	0.2761	0.0259	0.033
525	0.2743	0.0256	0.0327
526	0.2725	0.0253	0.0325
527	0.2708	0.025	0.0322
528	0.2691	0.0247	0.032
529	0.2673	0.0244	0.0318
530	0.2656	0.0241	0.0315
531	0.2639	0.0238	0.0313
532	0.2623	0.0235	0.0311
533	0.2607	0.0232	0.0309
534	0.259	0.0229	0.0306
535	0.2574	0.0226	0.0304
536	0.2558	0.0224	0.0302
537	0.2542	0.0221	0.03
538	0.2526	0.0218	0.0298
539	0.2511	0.0216	0.0296
540	0.2495	0.0213	0.0293
541	0.248	0.021	0.0291
542	0.2465	0.0207	0.0289
543	0.245	0.0205	0.0287
544	0.2435	0.0202	0.0285
545	0.242	0.02	0.0282
546	0.2406	0.0198	0.0281
547	0.2391	0.0195	0.0279
548	0.2377	0.0193	0.0276
549	0.2363	0.019	0.0274
550	0.2349	0.0188	0.0273
551	0.2335	0.0185	0.0271
552	0.2321	0.0183	0.0268
553	0.2308	0.0181	0.0266
554	0.2294	0.0179	0.0264
555	0.2281	0.0176	0.0262
556	0.2268	0.0174	0.026
557	0.2255	0.0172	0.0259
558	0.2242	0.0169	0.0257
559	0.2229	0.0167	0.0254
560	0.2217	0.0165	0.0253
561	0.2204	0.0163	0.0251
562	0.2191	0.0161	0.025
563	0.2179	0.0159	0.0248
564	0.2167	0.0157	0.0246
565	0.2154	0.0155	0.0244
566	0.2142	0.0152	0.0242
567	0.2131	0.0151	0.0241
568	0.2119	0.0149	0.0239
569	0.2107	0.0147	0.0237
570	0.2095	0.0145	0.0235
571	0.2083	0.0143	0.0234
572	0.2072	0.0141	0.0232
573	0.2061	0.0139	0.023
574	0.2049	0.0137	0.0229
575	0.2038	0.0135	0.0227
576	0.2027	0.0133	0.0226
577	0.2015	0.0131	0.0224
578	0.2004	0.013	0.0223
579	0.1994	0.0128	0.0221
580	0.1983	0.0126	0.0219
581	0.1972	0.0125	0.0218
582	0.1962	0.0123	0.0216
583	0.1951	0.0121	0.0214
584	0.1941	0.0119	0.0212
585	0.193	0.0118	0.0211
586	0.192	0.0116	0.021
587	0.191	0.0114	0.0208
588	0.19	0.0112	0.0207
589	0.189	0.0111	0.0205
590	0.1879	0.0109	0.0204
591	0.1869	0.0107	0.0202
592	0.1859	0.0106	0.0201
593	0.185	0.0104	0.0199
594	0.184	0.0103	0.0198
595	0.1831	0.0101	0.0197
596	0.1821	0.01	0.0195
597	0.1812	0.0098	0.0194
598	0.1802	0.0096	0.0192
599	0.1793	0.0095	0.0191
600	0.1784	0.0094	0.019
601	0.1775	0.0092	0.0188
602	0.1765	0.0091	0.0187
603	0.1756	0.0089	0.0186
604	0.1747	0.0088	0.0184
605	0.1738	0.0086	0.0183
606	0.1729	0.0085	0.0182
607	0.172	0.0083	0.018
608	0.1712	0.0082	0.0179
609	0.1703	0.008	0.0178
610	0.1694	0.0079	0.0177
611	0.1686	0.0078	0.0175
612	0.1677	0.0076	0.0174
613	0.1669	0.0075	0.0173
614	0.166	0.0074	0.0172
615	0.1652	0.0072	0.0171
616	0.1644	0.0071	0.0169
617	0.1635	0.007	0.0168
618	0.1627	0.0069	0.0167
619	0.1619	0.0067	0.0166
620	0.1611	0.0066	0.0164
621	0.1603	0.0065	0.0163
622	0.1595	0.0063	0.0162
623	0.1587	0.0062	0.0161
624	0.1579	0.0061	0.016
625	0.1571	0.006	0.0159
626	0.1563	0.0059	0.0157
627	0.1556	0.0057	0.0156
628	0.1548	0.0056	0.0155
629	0.1541	0.0055	0.0154
630	0.1534	0.0054	0.0153
631	0.1526	0.0053	0.0152
632	0.1519	0.0051	0.015
633	0.1511	0.005	0.015
634	0.1504	0.0049	0.0148
635	0.1497	0.0048	0.0148
636	0.149	0.0047	0.0147
637	0.1482	0.0045	0.0145
638	0.1475	0.0045	0.0145
639	0.1468	0.0044	0.0144
640	0.1461	0.0043	0.0143
641	0.1453	0.0042	0.0142
642	0.1447	0.004	0.0141
643	0.144	0.0039	0.014
644	0.1433	0.0038	0.0139
645	0.1426	0.0037	0.0138
646	0.1419	0.0036	0.0137
647	0.1412	0.0035	0.0136
648	0.1406	0.0034	0.0135
649	0.1399	0.0033	0.0134
650	0.1393	0.0032	0.0133
651	0.1386	0.0031	0.0132
652	0.138	0.003	0.0131
653	0.1373	0.0029	0.013
654	0.1367	0.0028	0.0129
655	0.1361	0.0027	0.0128
656	0.1354	0.0026	0.0127
657	0.1348	0.0026	0.0127
658	0.1342	0.0025	0.0126
659	0.1336	0.0023	0.0125
660	0.1329	0.0022	0.0123
661	0.1323	0.0022	0.0123
662	0.1317	0.0021	0.0122
663	0.1311	0.002	0.0121
664	0.1305	0.0019	0.012
665	0.1299	0.0018	0.0119
666	0.1293	0.0017	0.0119
667	0.1287	0.0016	0.0118
668	0.1281	0.0016	0.0117
669	0.1275	0.0015	0.0116
670	0.127	0.0013	0.0115
671	0.1264	0.0013	0.0114
672	0.1258	0.0012	0.0114
673	0.1252	0.0011	0.0113
674	0.1246	0.001	0.0112
675	0.124	0.0009	0.0111
676	0.1234	0.0008	0.011
677	0.1229	0.0007	0.0109
678	0.1223	0.0006	0.0109
679	0.1218	0.0006	0.0108
680	0.1212	0.0005	0.0107
681	0.1207	0.0004	0.0106
682	0.1201	0.0003	0.0106
683	0.1195	0.0003	0.0105
684	0.119	0.0002	0.0104
685	0.1185	0.0001	0.0103
686	0.1179	0	0.0103
687	0.1174	0	0.0102
688	0.1168	-0.0011	0.0101
689	0.1163	-0.0012	0.01
690	0.1158	-0.0012	0.0099
691	0.1153	-0.0013	0.0099
692	0.1147	-0.0014	0.0098
693	0.1142	-0.0014	0.0097
694	0.1137	-0.0015	0.0097
695	0.1132	-0.0015	0.0095
696	0.1127	-0.0016	0.0095
697	0.1123	-0.0017	0.0095
698	0.1117	-0.0017	0.0094
699	0.1113	-0.0018	0.0093
700	0.1109	-0.0019	0.0092
701	0.1103	-0.0019	0.0091
702	0.1098	-0.002	0.009
703	0.1093	-0.002	0.009
704	0.1089	-0.0021	0.0089
705	0.1084	-0.0022	0.0089
706	0.108	-0.0022	0.0088
707	0.1075	-0.0023	0.0087
708	0.107	-0.0023	0.0087
709	0.1066	-0.0024	0.0086
710	0.1061	-0.0024	0.0085
711	0.1056	-0.0025	0.0085
712	0.1052	-0.0026	0.0084
713	0.1047	-0.0019	0.0084
714	0.1043	-0.0019	0.0083
715	0.1038	-0.002	0.0083
716	0.1034	-0.002	0.0082
717	0.1029	-0.0021	0.0081
718	0.1025	-0.0022	0.008
719	0.1021	-0.0022	0.008
720	0.1017	-0.0023	0.0079
721	0.1013	-0.0023	0.0079
722	0.1008	-0.0024	0.0078
723	0.1005	-0.0024	0.0078
724	0.1	-0.0025	0.0077
725	0.0996	-0.0026	0.0076
726	0.0992	-0.0026	0.0076
727	0.0988	-0.0026	0.0075
728	0.0984	-0.0027	0.0075
729	0.0981	-0.0027	0.0074
730	0.0977	-0.0028	0.0074
731	0.0973	-0.0029	0.0073
732	0.0969	-0.0029	0.0073
733	0.0965	-0.003	0.0072
734	0.0962	-0.003	0.0072
735	0.0958	-0.0031	0.0071
736	0.0954	-0.0031	0.007
737	0.0951	-0.0032	0.007
738	0.0947	-0.0032	0.0069
739	0.0943	-0.0033	0.0069
740	0.094	-0.0034	0.0068
741	0.0936	-0.0034	0.0068
742	0.0933	-0.0034	0.0067
743	0.0929	-0.0035	0.0067
744	0.0926	-0.0035	0.0066
745	0.0922	-0.0036	0.0066
746	0.0918	-0.0036	0.0065
747	0.0915	-0.0037	0.0065
748	0.0912	-0.0037	0.0064
749	0.0908	-0.0037	0.0064
750	0.0905	-0.0038	0.0063
751	0.0901	-0.0039	0.0063
752	0.0898	-0.0039	0.0062
753	0.0895	-0.0039	0.0062
754	0.0891	-0.004	0.0061
755	0.0888	-0.004	0.0061
756	0.0885	-0.004	0.006
757	0.0882	-0.004	0.006
758	0.0878	-0.0041	0.0059
759	0.0875	-0.0041	0.0059
760	0.0872	-0.0042	0.0058
761	0.0869	-0.0042	0.0058
762	0.0866	-0.0043	0.0057
763	0.0863	-0.0043	0.0057
764	0.086	-0.0043	0.0056
765	0.0857	-0.0044	0.0056
766	0.0854	-0.0044	0.0056
767	0.0851	-0.0044	0.0055
768	0.0848	-0.0045	0.0054
769	0.0845	-0.0045	0.0054
770	0.0842	-0.0045	0.0054
771	0.0839	-0.0046	0.0053
772	0.0836	-0.0046	0.0052
773	0.0833	-0.0047	0.0052
774	0.0831	-0.0047	0.0052
775	0.0828	-0.0047	0.0051
776	0.0825	-0.0047	0.0051
777	0.0822	-0.0048	0.005
778	0.0819	-0.0048	0.005
779	0.0817	-0.0048	0.005
780	0.0814	-0.0048	0.0049
781	0.0811	-0.0049	0.0049
782	0.0808	-0.0049	0.0049
783	0.0806	-0.0049	0.0048
784	0.0803	-0.005	0.0047
785	0.0801	-0.0051	0.0047
786	0.0798	-0.0051	0.0047
787	0.0795	-0.0051	0.0046
788	0.0793	-0.0051	0.0046
789	0.0791	-0.0051	0.0045
790	0.0788	-0.0052	0.0045
791	0.0786	-0.0052	0.0044
792	0.0783	-0.0052	0.0044
793	0.0781	-0.0052	0.0044
794	0.0778	-0.0053	0.0044
795	0.0776	-0.0053	0.0043
796	0.0773	-0.0053	0.0043
797	0.0771	-0.0053	0.0042
798	0.0768	-0.0054	0.0042
799	0.0766	-0.0054	0.0042
800	0.0764	-0.0055	0.0041

## Sheet: Antioxidation
Iron reduction ability
Concentration（mg/mL)	0	0.4	0.8	1.2	1.6	2
AHP-H	0	0.379	0.599	0.825	0.985	1.158
AHP-H-1	0	0.145	0.331	0.46	0.567	0.695
AHP-H-2	0	0.212	0.54	0.699	0.888	0.918
Free radical scavenging rate of DPPH(%)
Concentration（mg/mL)	0	0.4	0.8	1.2	1.6	2
AHP-H	0	37.3249	48.6345	63.2003	67.8571	72.1639
AHP-H-1	0	39.8109	58.6975	66.1555	72.7311	78.3613
AHP-H-2	0	38.5364	66.9538	73.5504	78.4706	84.0686
Vc	0	100	100	100	100	100
Superoxide anion radical scavenging rate（%)
Concentration（mg/mL)	0	0.4	0.8	1.2	1.6	2
AHP-H	0	20.9877	38.642	56.7778	65.9136	68.3086
AHP-H-1	0	23.7374	34.596	53.0303	64.3939	73.2323
AHP-H-2	0	21.6578	34.7594	53.4759	67.1123	85.2941
Vc	0	52.3457	66.6667	83.4568	89.3827	89.6296
Hydroxyl radical scavenging rate（%）
Concentration（mg/mL)	0	0.4	0.8	1.2	1.6	2
AHP-H	0	10.8	23.9	30.2	38.3	41.8
AHP-H-1	0	12.3	18.2	25.5	34.7	36.4
AHP-H-2	0	15.1	22.2	35.4	47.7	48.5
Vc	0	62.2	88.5	96.1	97.1	97
